# Supplementary material for: Context-dependent deposition and regulation of mRNAs in P-bodies
Source: eLife. 2018 Jan 3;7:e29815. doi: 10.7554/eLife.29815 (PMC5752201; doi:10.7554/eLife.29815)
Supplement: Figure 2—source data 1. — Files contains data for panel C of Figure 2. [file elife-29815-fig2-data1.xlsx]

## Sheet: Sheet1
RNA	Mean	SEM
BSC1	2.9092	0.33639
TPI1	2.81362	0.39788
RLM1	2.2043	0.518476
ATP11	2.42832	0.434195
ILM1	2.70012	0.0926281
MRPL38	2.36559	0.0997807
AIM2	2.18041	0.149223
