# Supplementary material for: Context-dependent deposition and regulation of mRNAs in P-bodies
Source: eLife. 2018 Jan 3;7:e29815. doi: 10.7554/eLife.29815 (PMC5752201; doi:10.7554/eLife.29815)
Supplement: Figure 2—source data 2. — Files contains data for panel E of Figure 2. [file elife-29815-fig2-data2.xlsx]

## Sheet: Sheet1
RNA	Mean	SEM	Condition
BSC1	1.13725	0.167529	Na
TPI1	1.09804	0.220969	Na
ATP11	0.866025	0.169809	Na
BSC1	1.19565	0.341657	Ca
TPI1	1.14493	0.11973	Ca
ATP11	1.05072	0.131037	Ca
