# Supplementary material for: Context-dependent deposition and regulation of mRNAs in P-bodies
Source: eLife. 2018 Jan 3;7:e29815. doi: 10.7554/eLife.29815 (PMC5752201; doi:10.7554/eLife.29815)
Supplement: Figure 2—Figure Supplement 1—source data 1. — Files contains data for panel C of Figure 2—figure supplement 1. [file elife-29815-fig2-figsupp1-data1.xlsx]

## Sheet: Sheet1
RNA	Mean	SEM	Condition
PGK1	5.76667	0.929157	Starvation
ACT1	5.4	0.43589	Starvation
PGK1	5.93333	0.550757	Na
ACT1	4.26667	1.45029	Na
PGK1	4.63333	1.15036	Ca
ACT1	5.475	0.942956	Ca
