# Supplementary material for: Context-dependent deposition and regulation of mRNAs in P-bodies
Source: eLife. 2018 Jan 3;7:e29815. doi: 10.7554/eLife.29815 (PMC5752201; doi:10.7554/eLife.29815)
Supplement: Figure 2—Figure Supplement 1—source data 2. — Files contains data for panel E of Figure 2—figure supplement 1. [file elife-29815-fig2-figsupp1-data2.xlsx]

## Sheet: Sheet1
RNA	Mean	SEM	Condition
PTP3	0.896057	0.125448	Starvation
PTP3	2.9092	0.32175	Na
PTP3	1.61888	0.352247	Ca
NSL1	1.07527	0.211287	Starvation
NSL1	1.73238	0.136875	Na
NSL1	2.55078	0.48132	Ca
