# Supplementary material for: Context-dependent deposition and regulation of mRNAs in P-bodies
Source: eLife. 2018 Jan 3;7:e29815. doi: 10.7554/eLife.29815 (PMC5752201; doi:10.7554/eLife.29815)
Supplement: Figure 3—source data 1. — Files contains data for panel B of Figure 3. [file elife-29815-fig3-data1.xlsx]

## Sheet: Sheet1
mRNA	Time	Strain	log2FC	SEM
Group I
BSC1	0	WT	0	0
BSC1	10	WT	-0.703642	0.18424
BSC1	20	WT	-1.31831	0.204901
BSC1	30	WT	-1.8155	0.250811
BSC1	60	WT	-1.82276	0.344068
BSC1	0	XRN1	0	0
BSC1	10	XRN1	-0.819872	0.246136
BSC1	20	XRN1	-1.13995	0.364182
BSC1	30	XRN1	-0.880407	0.344768
BSC1	60	XRN1	-0.74309	0.32828
TPI1	0	WT	0	0
TPI1	10	WT	-0.480868	0.11678
TPI1	20	WT	-0.656679	0.0697682
TPI1	30	WT	-0.507407	0.112855
TPI1	60	WT	-1.32094	0.235188
TPI1	0	XRN1	0	0
TPI1	10	XRN1	0.0445438	0.212747
TPI1	20	XRN1	0.207107	0.217798
TPI1	30	XRN1	0.0629652	0.319273
TPI1	60	XRN1	-0.495658	0.214768
RLM1	0	WT	0	0
RLM1	10	WT	-0.178983	0.085039
RLM1	20	WT	-0.346176	0.144692
RLM1	30	WT	-0.467267	0.112477
RLM1	60	WT	-0.753085	0.217294
RLM1	0	XRN1	0	0
RLM1	10	XRN1	-0.391156	0.0364383
RLM1	20	XRN1	-0.498553	0.134328
RLM1	30	XRN1	-0.537127	0.219571
RLM1	60	XRN1	0.0471706	0.0965859
Group II
ATP11	0	WT	0	0
ATP11	10	WT	-0.401265	0.186833
ATP11	20	WT	-0.211538	0.291165
ATP11	30	WT	-0.0913922	0.237886
ATP11	60	WT	-0.188336	0.0947127
ATP11	0	XRN1	0	0
ATP11	10	XRN1	-0.309908	0.144272
ATP11	20	XRN1	-0.215958	0.0764707
ATP11	30	XRN1	-0.222343	0.295924
ATP11	60	XRN1	-0.236857	0.195331
ILM1	0	WT	0	0
ILM1	10	WT	-0.364885	0.151333
ILM1	20	WT	-0.299674	0.181596
ILM1	30	WT	-0.23404	0.194635
ILM1	60	WT	-0.108567	0.16499
ILM1	0	XRN1	0	0
ILM1	10	XRN1	-0.412235	0.231222
ILM1	20	XRN1	-0.227334	0.446026
ILM1	30	XRN1	-0.324718	0.185436
ILM1	60	XRN1	-0.362384	0.0959358
MRPL38	0	WT	0	0
MRPL38	10	WT	-0.234838	0.236853
MRPL38	20	WT	-0.157325	0.288476
MRPL38	30	WT	0.262095	0.187793
MRPL38	60	WT	0.407948	0.0631881
MRPL38	0	XRN1	0	0
MRPL38	10	XRN1	0.0635831	0.304283
MRPL38	20	XRN1	-0.145311	0.223759
MRPL38	30	XRN1	0.118177	0.187678
MRPL38	60	XRN1	0.180301	0.344633
AIM2	0	WT	0	0
AIM2	10	WT	-0.152748	0.0231504
AIM2	20	WT	-0.00761621	0.140733
AIM2	30	WT	-0.00403142	0.188028
AIM2	60	WT	0.0581152	0.0532099
AIM2	0	XRN1	0
AIM2	10	XRN1	-0.0798378	0.139285
AIM2	20	XRN1	0.0620856	0.130143
AIM2	30	XRN1	-0.00449552	0.14268
AIM2	60	XRN1	0.0264453	0.248918
