# Supplementary material for: Context-dependent deposition and regulation of mRNAs in P-bodies
Source: eLife. 2018 Jan 3;7:e29815. doi: 10.7554/eLife.29815 (PMC5752201; doi:10.7554/eLife.29815)
Supplement: Figure 3—Figure Supplement 1—source data 1. — Files contains data for panel A of Figure 3—figure supplement 1. [file elife-29815-fig3-figsupp1-data1.xlsx]

## Sheet: Pic2
mRNA	Time	Log2FC	SEM
ACTIN	0	0	0
RPL37b	0	0	0
PGK1	0	0	0
ACTIN	10	-0.218153	0.185523
RPL37b	10	-0.904603	0.30628
PGK1	10	-0.203511	0.236226
ACTIN	20	-0.337005	0.145488
RPL37b	20	-1.44191	0.101071
PGK1	20	-0.148344	0.0842044
ACTIN	30	-0.531585	0.250875
RPL37b	30	-1.96332	0.142897
PGK1	30	-0.489142	0.210816
ACTIN	60	-0.774701	0.136257
RPL37b	60	-3.79236	0.423177
PGK1	60	-1.5365	0.146493
