# Supplementary material for: Context-dependent deposition and regulation of mRNAs in P-bodies
Source: eLife. 2018 Jan 3;7:e29815. doi: 10.7554/eLife.29815 (PMC5752201; doi:10.7554/eLife.29815)
Supplement: Figure 3—Figure Supplement 1—source data 2. — Files contains data for panel B of Figure 3—figure supplement 1. [file elife-29815-fig3-figsupp1-data2.xlsx]

## Sheet: Sheet1
mRNA	Time	Strain	Log2FC	SEM
Group I
BSC1	0	WT	0	0
BSC1	10	WT	1.30676	0.150756
BSC1	20	WT	1.36831	0.216551
BSC1	30	WT	0.270498	0.261504
BSC1	60	WT	-1.44543	0.0818403
TPI1	0	WT	0	0
TPI1	10	WT	-0.110869	0.254283
TPI1	20	WT	-0.384851	0.121087
TPI1	30	WT	-0.517722	0.307905
TPI1	60	WT	-1.37023	0.323649
RLM1	0	WT	0	0
RLM1	10	WT	0.203529	0.16939
RLM1	20	WT	0.886175	0.313417
RLM1	30	WT	1.01318	0.109881
RLM1	60	WT	0.373448	0.184993
Group II
ATP11	0	WT	0	0
ATP11	10	WT	0.929961	0.403022
ATP11	20	WT	1.14056	0.322424
ATP11	30	WT	0.911526	0.168158
ATP11	60	WT	0.78838	0.127151
ILM1	0	WT	0	0
ILM1	10	WT	1.03764	0.433638
ILM1	20	WT	1.02099	0.187247
ILM1	30	WT	0.795202	0.359677
ILM1	60	WT	0.840705	0.319322
MRPL38	0	WT	0	0
MRPL38	10	WT	0.240271	0.150926
MRPL38	20	WT	0.781204	0.297418
MRPL38	30	WT	0.851619	0.354327
MRPL38	60	WT	0.643639	0.18501
AIM2	0	WT	0	0
AIM2	10	WT	0.223627	0.310466
AIM2	20	WT	0.36032	0.166224
AIM2	30	WT	0.335518	0.0826733
AIM2	60	WT	0.573598	0.427958
