# Supplementary material for: Context-dependent deposition and regulation of mRNAs in P-bodies
Source: eLife. 2018 Jan 3;7:e29815. doi: 10.7554/eLife.29815 (PMC5752201; doi:10.7554/eLife.29815)
Supplement: Figure 3—Figure Supplement 1—source data 3. — Files contains data for panel C of Figure 3—figure supplement 1. [file elife-29815-fig3-figsupp1-data3.xlsx]

## Sheet: Sheet1
mRNA	Time	Strain	Log2FC	SEM
Group I
BSC1	0	WT	0	0
BSC1	10	WT	-0.490845	0.471755
BSC1	20	WT	-1.1482	0.465513
BSC1	30	WT	-1.22525	0.251858
BSC1	60	WT	-1.47016	0.154981
TPI1	0	WT	0	0
TPI1	10	WT	-0.231426	0.243463
TPI1	20	WT	-0.215559	0.466461
TPI1	30	WT	-0.521894	0.178958
TPI1	60	WT	-0.992609	0.4505
RLM1	0	WT	0	0
RLM1	10	WT	-0.1914	0.273583
RLM1	20	WT	-0.698732	0.197823
RLM1	30	WT	-0.526566	0.149531
RLM1	60	WT	-0.593225	0.0669738
Group II
ATP11	0	WT	0	0
ATP11	10	WT	-0.056376	0.306831
ATP11	20	WT	-0.174761	0.343038
ATP11	30	WT	-0.239456	0.34277
ATP11	60	WT	-0.242807	0.287084
ILM1	0	WT	0	0
ILM1	10	WT	0.199291	0.213514
ILM1	20	WT	0.144686	0.160371
ILM1	30	WT	0.0773489	0.334633
ILM1	60	WT	0.202053	0.18642
MRPL38	0	WT	0	0
MRPL38	10	WT	0.0807252	0.275417
MRPL38	20	WT	-0.0511595	0.394139
MRPL38	30	WT	-0.0726021	0.247936
MRPL38	60	WT	-0.128431	0.32161
AIM2	0	WT	0	0
AIM2	10	WT	-0.0590111	0.252226
AIM2	20	WT	-0.287245	0.0640157
AIM2	30	WT	-0.415808	0.296669
AIM2	60	WT	-0.332805	0.214583
