# Supplementary material for: Context-dependent deposition and regulation of mRNAs in P-bodies
Source: eLife. 2018 Jan 3;7:e29815. doi: 10.7554/eLife.29815 (PMC5752201; doi:10.7554/eLife.29815)
Supplement: Figure 3—Figure Supplement 1—source data 4. — Files contains data for panel D of Figure 3—figure supplement 1. [file elife-29815-fig3-figsupp1-data4.xlsx]

## Sheet: Sheet1
mRNA	Time	Strain	Log2FC	SEM
Group I
BSC1	0	WT	0	0
BSC1	10	WT	0.0291235	0.134099
BSC1	20	WT	-0.0218857	0.103768
BSC1	30	WT	-0.435025	0.0520526
BSC1	60	WT	-0.928599	0.124448
TPI1	0	WT	0	0
TPI1	10	WT	-0.0774879	0.327189
TPI1	20	WT	-0.432654	0.141888
TPI1	30	WT	-0.619693	0.234229
TPI1	60	WT	-1.0304	0.222027
RLM1	0	WT	0	0
RLM1	10	WT	-0.209246	0.109568
RLM1	20	WT	-0.306573	0.342699
RLM1	30	WT	-1.0897	0.213554
RLM1	60	WT	-1.27527	0.0530356
Group II
ATP11	0	WT	0	0
ATP11	10	WT	0.0973143	0.035895
ATP11	20	WT	-0.209849	0.120537
ATP11	30	WT	-0.302778	0.14217
ATP11	60	WT	-0.225653	0.18488
ILM1	0	WT	0	0
ILM1	10	WT	-0.222632	0.217768
ILM1	20	WT	-0.335261	0.0740165
ILM1	30	WT	-0.470143	0.112401
ILM1	60	WT	-0.782099	0.233675
MRPL38	0	WT	0	0
MRPL38	10	WT	0.182101	0.108412
MRPL38	20	WT	0.0463763	0.156056
MRPL38	30	WT	0.0977666	0.138054
MRPL38	60	WT	0.0675106	0.111195
AIM2	0	WT	0	0
AIM2	10	WT	-0.177302	0.369552
AIM2	20	WT	0.00489936	0.252524
AIM2	30	WT	-0.0761959	0.175372
AIM2	60	WT	-0.225129	0.27966
