# Supplementary material for: Context-dependent deposition and regulation of mRNAs in P-bodies
Source: eLife. 2018 Jan 3;7:e29815. doi: 10.7554/eLife.29815 (PMC5752201; doi:10.7554/eLife.29815)
Supplement: Figure 4—source data 1. — Files contains data for panel B of Figure 4. [file elife-29815-fig4-data1.xlsx]

## Sheet: Sheet1
mRNA	Mean	SEM	Strain
BSC1	2.9092	0.33639	WT
ATP11	2.42832	0.434195	WT
BSC1	2.61649	0.413353	MPT5
ATP11	1.17085	0.0451006	MPT5
