# Supplementary material for: Context-dependent deposition and regulation of mRNAs in P-bodies
Source: eLife. 2018 Jan 3;7:e29815. doi: 10.7554/eLife.29815 (PMC5752201; doi:10.7554/eLife.29815)
Supplement: Figure 4—source data 2. — Files contains data for panel D of Figure 4. [file elife-29815-fig4-data2.xlsx]

## Sheet: Sheet1
mRNA	Time	Strain	Log2FC	SEM
BSC1	0	WT	0	0
BSC1	10	WT	-0.703642	0.18424
BSC1	20	WT	-1.31831	0.204901
BSC1	30	WT	-1.8155	0.250811
BSC1	60	WT	-1.82276	0.344068
BSC1	0	deltaPuf5	0	0
BSC1	10	deltaPuf5	-0.34963	0.164689
BSC1	20	deltaPuf5	-0.512028	0.215981
BSC1	30	deltaPuf5	-0.666978	0.271337
BSC1	60	deltaPuf5	-1.01893	0.316352
ATP11	0	WT	0	0
ATP11	10	WT	-0.401265	0.085039
ATP11	20	WT	-0.211538	0.144692
ATP11	30	WT	-0.0913922	0.112477
ATP11	60	WT	-0.188336	0.217294
ATP11	0	deltaPuf5	0	0
ATP11	10	deltaPuf5	-0.386681	0.183356
ATP11	20	deltaPuf5	-0.435555	0.100217
ATP11	30	deltaPuf5	-0.331345	0.117396
ATP11	60	deltaPuf5	-1.02177	0.327387
