# Supplementary material for: Context-dependent deposition and regulation of mRNAs in P-bodies
Source: eLife. 2018 Jan 3;7:e29815. doi: 10.7554/eLife.29815 (PMC5752201; doi:10.7554/eLife.29815)
Supplement: Figure 4—source data 3. — Files contains data for panel F of Figure 4. [file elife-29815-fig4-data3.xlsx]

## Sheet: Sheet1
mRNA	Mean	SEM	Strain
ATP11	2.42832	0.434195	WT
ATP11	0.902031	0.150296	deltaPuf5deltaDcp1
