# Supplementary material for: Context-dependent deposition and regulation of mRNAs in P-bodies
Source: eLife. 2018 Jan 3;7:e29815. doi: 10.7554/eLife.29815 (PMC5752201; doi:10.7554/eLife.29815)
Supplement: Figure 4—source data 4. — Files contains data for panel G of Figure 4. [file elife-29815-fig4-data4.xlsx]

## Sheet: Sheet1
mRNA	Time	Strain	Log2FC	SEM
ATP11	0	deltaPuf5	0	0
ATP11	10	deltaPuf5	-0.386681	0.183356
ATP11	20	deltaPuf5	-0.435555	0.100217
ATP11	30	deltaPuf5	-0.331345	0.117396
ATP11	60	deltaPuf5	-1.02177	0.327387
ATP11	0	deltaPuf5deltaDcp1	0	0
ATP11	10	deltaPuf5deltaDcp1	-0.233758	0.289632
ATP11	20	deltaPuf5deltaDcp1	-0.476223	0.0938609
ATP11	30	deltaPuf5deltaDcp1	-0.530079	0.138767
ATP11	60	deltaPuf5deltaDcp1	-1.1787	0.0968805
