# Supplementary material for: Context-dependent deposition and regulation of mRNAs in P-bodies
Source: eLife. 2018 Jan 3;7:e29815. doi: 10.7554/eLife.29815 (PMC5752201; doi:10.7554/eLife.29815)
Supplement: Figure 4—source data 5. — Files contains data for panel H of Figure 4. [file elife-29815-fig4-data5.xlsx]

## Sheet: Sheet1
mRNA	Time	Strain	Log2FC	SEM
ATP11	0	U1A-Puf3	0	0
ATP11	10	U1A-Puf3	-0.515457	0.0618724
ATP11	20	U1A-Puf3	-0.549662	0.252965
ATP11	30	U1A-Puf3	-0.295487	0.120601
ATP11	60	U1A-Puf3	-0.556787	0.181399
ATP11	0	U1A-Puf5	0	0
ATP11	10	U1A-Puf5	0.00140793	0.235766
ATP11	20	U1A-Puf5	0.123047	0.324401
ATP11	30	U1A-Puf5	0.216358	0.0914115
ATP11	60	U1A-Puf5	0.142721	0.414647
