# Supplementary material for: Context-dependent deposition and regulation of mRNAs in P-bodies
Source: eLife. 2018 Jan 3;7:e29815. doi: 10.7554/eLife.29815 (PMC5752201; doi:10.7554/eLife.29815)
Supplement: Figure 4—Figure Supplement 2—source data 1. — Files contains data for panel B of Figure 4—figure supplement 2. [file elife-29815-fig4-figsupp2-data1.xlsx]

## Sheet: Sheet1
mRNA	Time	Strain	Log2FC	SEM
BSC1	0	WT	0	0
BSC1	10	WT	-0.703642	0.18424
BSC1	20	WT	-1.31831	0.204901
BSC1	30	WT	-1.8155	0.250811
BSC1	60	WT	-1.82276	0.344068
BSC1	0	deltaPuf3	0	0
BSC1	10	deltaPuf3	-0.804095	0.184655
BSC1	20	deltaPuf3	-1.18282	0.261954
BSC1	30	deltaPuf3	-1.43872	0.335897
BSC1	60	deltaPuf3	-1.95118	0.387225
ATP11	0	WT	0	0
ATP11	10	WT	-0.401265	0.186833
ATP11	20	WT	-0.211538	0.291165
ATP11	30	WT	-0.0913922	0.237886
ATP11	60	WT	-0.188336	0.0947127
ATP11	0	deltaPuf3	0	0
ATP11	10	deltaPuf3	-0.0672064	0.0798102
ATP11	20	deltaPuf3	-0.0270575	0.125485
ATP11	30	deltaPuf3	-0.181167	0.15541
ATP11	60	deltaPuf3	-0.00262764	0.241989
