# Supplementary material for: Context-dependent deposition and regulation of mRNAs in P-bodies
Source: eLife. 2018 Jan 3;7:e29815. doi: 10.7554/eLife.29815 (PMC5752201; doi:10.7554/eLife.29815)
Supplement: Figure 5—source data 1. — Files contains data for panel C of Figure 5. [file elife-29815-fig5-data1.xlsx]

## Sheet: Sheet1
mRNA	Mean	SEM	Strain
ATP11	2.42832	0.434195	WT
BSC1	2.9092	0.33639	WT
ATP11	1.24552	0.157937	kltrp3UTR
BSC1	0.973716	0.156575	kltrp3UTR
