# Supplementary material for: Context-dependent deposition and regulation of mRNAs in P-bodies
Source: eLife. 2018 Jan 3;7:e29815. doi: 10.7554/eLife.29815 (PMC5752201; doi:10.7554/eLife.29815)
Supplement: Figure 5—source data 2. — Files contains data for panel D of Figure 5. [file elife-29815-fig5-data2.xlsx]

## Sheet: Sheet1
mRNA	Time	Strain	Log2FC	SEM
BSC1	0	WT	0	0
BSC1	10	WT	-0.703642	0.18424
BSC1	20	WT	-1.31831	0.204901
BSC1	30	WT	-1.8155	0.250811
BSC1	60	WT	-1.82276	0.344068
BSC1	0	kltrp3UTR	0	0
BSC1	10	kltrp3UTR	-0.565226	0.295978
BSC1	20	kltrp3UTR	-0.530791	0.226074
BSC1	30	kltrp3UTR	-0.896984	0.284568
BSC1	60	kltrp3UTR	-1.3074	0.233284
ATP11	0	WT	0	0
ATP11	10	WT	-0.401265	0.186833
ATP11	20	WT	-0.211538	0.291165
ATP11	30	WT	-0.0913922	0.237886
ATP11	60	WT	-0.188336	0.0947127
ATP11	0	kltrp3UTR	0	0
ATP11	10	kltrp3UTR	-0.0897148	0.172754
ATP11	20	kltrp3UTR	-0.305601	0.166772
ATP11	30	kltrp3UTR	-0.423964	0.274355
ATP11	60	kltrp3UTR	-0.696146	0.149748
