# Supplementary material for: Context-dependent deposition and regulation of mRNAs in P-bodies
Source: eLife. 2018 Jan 3;7:e29815. doi: 10.7554/eLife.29815 (PMC5752201; doi:10.7554/eLife.29815)
Supplement: Figure 5—Figure Supplement 1—source data 1. [file elife-29815-fig5-figsupp1-data1.xlsx]

## Sheet: Figure 5S1D
mRNA	Mean	SEM	Strain
WT	1.05735	0.215054	SEC59
BSC1-3‘UTR	1.08722	0.129645	SEC59
ATP11-3'UTR	1.1828	0.157937	SEC59
WT	0.967742	0.18966	YLR042C
BSC1-3'UTR	1.14098	0.119325	YLR042C
ATP11-3'UTR	0.890084	0.0884029	YLR042C
