# Supplementary material for: Context-dependent deposition and regulation of mRNAs in P-bodies
Source: eLife. 2018 Jan 3;7:e29815. doi: 10.7554/eLife.29815 (PMC5752201; doi:10.7554/eLife.29815)
Supplement: Supplementary file 2. [file elife-29815-supp2.xlsx]

## Sheet: Glucose (without triple_common)
GeneID	GeneName	logFC	logCPM	FDR	psome.hit (polysome enriched) (p ≥ 0.05)		GeneID	GeneName	logFC	logCPM	FDR	psome.hit (polysome enriched) (p < 0.05)
YDL037C	BSC1	2.95857	5.41605	3.99525e-13	FALSE		YGR035C	YGR035C	2.32876	5.35514	2.489e-21	TRUE
YDL039C	PRM7	2.63389	6.50804	1.49185e-10	FALSE		YKL109W	HAP4	2.38175	6.73048	2.14549e-18	TRUE
YOR338W	YOR338W	2.77797	3.81543	6.38547e-09	FALSE		YGR138C	TPO2	2.05602	5.82086	4.72692e-09	TRUE
YIL117C	PRM5	1.48752	6.52317	6.50993e-08	FALSE		YKL044W	YKL044W	2.43008	4.44841	5.23366e-07	TRUE
YPL170W	DAP1	1.55747	6.47023	2.95541e-07	FALSE		YGL055W	OLE1	1.08961	9.58061	1.00041e-06	TRUE
YER158C	YER158C	1.56092	5.27067	1.12622e-06	FALSE		YKL062W	MSN4	1.35296	5.91788	0.000158187	TRUE
YKL043W	PHD1	1.6315	6.72635	4.385e-06	FALSE		YDR345C	HXT3	1.20742	9.08585	0.000295624	TRUE
YHR145C	YHR145C	2.77671	4.14777	6.1122e-06	FALSE		YDR151C	CTH1	0.820513	6.01891	0.00179787	TRUE
YPL088W	YPL088W	1.36199	6.23032	1.14885e-05	FALSE		YDR342C	HXT7	3.0924	2.28474	0.00226536	TRUE
YNL202W	SPS19	1.73949	4.20319	1.45137e-05	FALSE		Q0085	ATP6	1.21037	7.09092	0.00446439	TRUE
YHR209W	CRG1	1.22908	5.51072	2.72236e-05	FALSE		YDR405W	MRP20	0.884643	5.53141	0.00642945	TRUE
YER044C	ERG28	1.20833	7.4522	5.31038e-05	FALSE		YMR195W	ICY1	1.15689	4.97559	0.0135793	TRUE
YKL170W	MRPL38	1.42878	4.8048	8.88188e-05	FALSE		YOL086C	ADH1	0.563943	13.4093	0.0170054	TRUE
YOR032C	HMS1	2.80092	2.7691	0.000132073	FALSE		YGL162W	SUT1	0.929419	4.41926	0.0199939	TRUE
YDR055W	PST1	0.895211	7.02687	0.000144914	FALSE		YGL096W	TOS8	1.57082	3.76148	0.0234771	TRUE
YPL089C	RLM1	1.39575	7.09549	0.00020118	FALSE		YHR162W	YHR162W	0.741765	9.17328	0.0290953	TRUE
YBL043W	ECM13	2.74385	2.87793	0.000239522	FALSE		YML091C	RPM2	0.780439	6.65108	0.0295022	TRUE
YBR068C	BAP2	0.706533	9.15816	0.000280762	FALSE		YOR369C	RPS12	0.568063	11.7329	0.0323127	TRUE
YCL049C	YCL049C	0.92094	5.87104	0.000331527	FALSE		YDR011W	SNQ2	0.643858	8.97389	0.041761	TRUE
YGL035C	MIG1	0.916303	6.72086	0.000366232	FALSE
YBR111W-A	SUS1	1.04716	5.26874	0.000482195	FALSE
YLR295C	ATP14	1.17126	4.99439	0.00055339	FALSE
YJR073C	OPI3	1.01346	8.70983	0.000611711	FALSE
YIL122W	POG1	1.85636	4.3286	0.000612069	FALSE
YJL151C	SNA3	0.917223	6.99731	0.000706201	FALSE
YGR211W	ZPR1	1.30201	7.86869	0.000720978	FALSE
YDR050C	TPI1	0.767946	11.8402	0.00073744	FALSE
YLR151C	PCD1	1.55365	4.67838	0.000780441	FALSE
YPL189C-A	COA2	1.35501	4.53717	0.00082802	FALSE
YDR079W	PET100	1.42426	3.96442	0.000923261	FALSE
YDR519W	FPR2	0.785042	6.00608	0.00101895	FALSE
YJL217W	REE1	1.06916	7.9727	0.00111273	FALSE
YIR035C	YIR035C	0.927648	5.5679	0.00132205	FALSE
Q0250	COX2	1.35754	7.93467	0.00137366	FALSE
YPR010C-A	YPR010C-A	1.07498	5.37699	0.0014309	FALSE
YML129C	COX14	1.41431	5.57322	0.00175157	FALSE
YDR319C	YDR319C	0.936179	5.19271	0.0018687	FALSE
YDR282C	YDR282C	1.40726	5.12664	0.00188345	FALSE
YMR071C	TVP18	0.929681	5.40343	0.00192843	FALSE
YBR111C	YSA1	0.783516	7.34267	0.00196399	FALSE
YIL087C	AIM19	1.29618	4.65462	0.00208043	FALSE
YKL186C	MTR2	0.790279	5.47581	0.00209854	FALSE
YHR132C	ECM14	0.802724	7.05329	0.00209854	FALSE
YEL038W	UTR4	0.761533	6.33448	0.0024152	FALSE
YGR101W	PCP1	0.928932	5.31224	0.00246793	FALSE
YPR093C	ASR1	0.99638	4.75763	0.00247158	FALSE
YBR207W	FTH1	0.817376	6.5655	0.00247158	FALSE
YER045C	ACA1	1.304	5.13077	0.00247443	FALSE
YIR022W	SEC11	0.904231	6.11426	0.00248759	FALSE
YBR137W	YBR137W	1.09583	5.14735	0.00260723	FALSE
YLR204W	QRI5	0.99419	5.19344	0.00270912	FALSE
YHR136C	SPL2	1.20895	5.7504	0.00273686	FALSE
YHL008C	YHL008C	1.12301	6.73956	0.00277574	FALSE
YHR210C	YHR210C	1.57608	3.74535	0.00290817	FALSE
YDR073W	SNF11	1.11878	5.59617	0.002974	FALSE
YPL239W	YAR1	0.771365	6.74529	0.00310222	FALSE
YDR265W	PEX10	0.923949	5.0617	0.00312539	FALSE
YBL040C	ERD2	0.938433	6.40858	0.00319398	FALSE
YGL255W	ZRT1	0.915423	5.135	0.00354403	FALSE
YDL165W	CDC36	0.774388	5.74285	0.00354403	FALSE
YPR047W	MSF1	0.952998	5.04208	0.00356868	FALSE
YNL228W	YNL228W	2.25851	2.61747	0.0036329	FALSE
YJR118C	ILM1	0.888987	5.09605	0.0036789	FALSE
YIR037W	HYR1	0.768154	6.94125	0.00385235	FALSE
YBL006C	LDB7	0.86968	5.73776	0.00422425	FALSE
YML092C	PRE8	0.747859	7.24126	0.0042284	FALSE
YIL029C	YIL029C	1.63803	4.09063	0.00434378	FALSE
YGL177W	YGL177W	1.71142	4.31976	0.00437495	FALSE
YJL133C-A	YJL133C-A	1.05364	6.2082	0.00445698	FALSE
YGR203W	YCH1	0.869463	5.22807	0.00458361	FALSE
Q0130	OLI1	1.30696	8.47566	0.00496439	FALSE
YEL044W	IES6	0.752227	5.84941	0.00496447	FALSE
YDL212W	SHR3	0.666218	7.19764	0.00500059	FALSE
YIL062C	ARC15	0.824666	7.23074	0.00536285	FALSE
YNL281W	HCH1	0.590374	8.46172	0.00536285	FALSE
YPL222C-A	YPL222C-A	1.86424	3.24328	0.00559995	FALSE
YPL236C	ENV7	1.02082	4.78855	0.00564349	FALSE
YMR200W	ROT1	0.691411	6.55398	0.00565318	FALSE
YLR437C	DIF1	0.927561	5.65413	0.00568338	FALSE
Q0275	COX3	1.24694	7.85649	0.00585739	FALSE
YOL002C	IZH2	1.1933	5.4137	0.00595836	FALSE
YKL053C-A	MDM35	1.29536	4.67717	0.00607426	FALSE
YNR045W	PET494	0.988565	5.40091	0.00608313	FALSE
YDR256C	CTA1	1.62196	3.6769	0.00610316	FALSE
YBR185C	MBA1	1.06781	4.87033	0.00612025	FALSE
YER134C	YER134C	0.749572	5.83864	0.00614895	FALSE
YMR298W	LIP1	0.889622	6.1471	0.00616004	FALSE
YMR238W	DFG5	0.805105	7.54911	0.00616956	FALSE
YOR037W	CYC2	0.953877	4.65749	0.00664148	FALSE
YPL171C	OYE3	1.81391	3.19516	0.00711914	FALSE
YDR296W	MHR1	0.744865	5.42757	0.00732478	FALSE
YBR126W-B	YBR126W-B	1.08301	7.28045	0.00740193	FALSE
YHR006W	STP2	0.707827	6.27759	0.00743402	FALSE
YKL152C	GPM1	0.757654	12.2104	0.00765889	FALSE
YOR228C	YOR228C	1.20828	4.86093	0.00781784	FALSE
YMR194C-B	CMC4	1.31972	3.75097	0.00785503	FALSE
YLR193C	UPS1	0.790971	4.9886	0.00787289	FALSE
YDR056C	YDR056C	0.682628	5.81712	0.00789868	FALSE
YMR013W-A	YMR013W-A	2.58344	10.1982	0.00836149	FALSE
YLR218C	COA4	1.34786	4.69001	0.00892344	FALSE
YHR105W	YPT35	1.82537	3.93994	0.0089811	FALSE
Q0105	COB	1.09358	7.21283	0.00923435	FALSE
YPR028W	YOP1	0.830145	8.2744	0.0101603	FALSE
YLR036C	YLR036C	1.08877	3.96968	0.0105521	FALSE
YHR132W-A	IGO2	0.932772	4.90493	0.0107322	FALSE
YNL315C	ATP11	0.635939	5.84987	0.0107481	FALSE
YJL131C	AIM23	1.02883	4.48316	0.0109147	FALSE
YKL137W	CMC1	1.13168	4.12222	0.0109914	FALSE
YCL033C	MXR2	0.818924	5.9251	0.0110492	FALSE
YMR134W	YMR134W	0.642315	5.08356	0.011101	FALSE
YBR211C	AME1	0.769983	5.20156	0.0118964	FALSE
YDR111C	ALT2	1.09799	4.91421	0.0123372	FALSE
YER072W	VTC1	0.63558	8.69224	0.0123634	FALSE
YLL018C-A	COX19	0.946465	4.68127	0.0125272	FALSE
YML101C	CUE4	0.821949	5.83356	0.0128188	FALSE
YMR255W	GFD1	0.76401	5.49034	0.0134855	FALSE
YOL081W	IRA2	1.09314	10.0201	0.0134889	FALSE
YGL004C	RPN14	0.764297	5.27222	0.0138957	FALSE
YOR104W	PIN2	0.987949	4.58445	0.0138957	FALSE
YGR062C	COX18	0.876374	5.03169	0.0139305	FALSE
YKL162C	YKL162C	1.35379	3.88383	0.0139978	FALSE
YNL063W	MTQ1	0.883877	4.92345	0.0148229	FALSE
YGR106C	VOA1	0.571146	8.14663	0.0148248	FALSE
YMR056C	AAC1	0.873398	4.66701	0.0148898	FALSE
YNL135C	FPR1	0.849621	8.91087	0.0157526	FALSE
YDR529C	QCR7	0.66334	6.64737	0.016095	FALSE
YPL095C	EEB1	0.832995	5.46596	0.0164062	FALSE
YAR002C-A	ERP1	0.700358	7.0141	0.0168006	FALSE
YBR007C	DSF2	0.731054	5.97025	0.0179601	FALSE
YLR229C	CDC42	0.698977	6.77672	0.0181794	FALSE
YKR047W	YKR047W	2.01457	2.53001	0.0184814	FALSE
YDR063W	AIM7	0.896513	5.72072	0.0195639	FALSE
YJL062W-A	COA3	0.814988	5.88106	0.0200431	FALSE
YLR104W	LCL2	0.76632	4.90153	0.0200771	FALSE
YDR246W	TRS23	0.859018	5.47968	0.0200771	FALSE
YDR383C	NKP1	1.36612	3.69178	0.0203885	FALSE
YGL117W	YGL117W	1.16363	5.1238	0.0206656	FALSE
YOL073C	YOL073C	0.795147	5.60461	0.0215775	FALSE
YGL191W	COX13	0.821698	6.10015	0.0220513	FALSE
YPL234C	VMA11	0.665844	7.80073	0.0221776	FALSE
YOR100C	CRC1	1.67689	2.90208	0.0226512	FALSE
YHR142W	CHS7	0.647344	6.59164	0.0229231	FALSE
YKL058W	TOA2	0.608239	6.30587	0.0229683	FALSE
YMR222C	FSH2	0.743885	5.50781	0.0240432	FALSE
YLR109W	AHP1	0.490032	11.0626	0.0242644	FALSE
YNL138W-A	YSF3	0.998521	4.40871	0.0246154	FALSE
YHR001W-A	QCR10	0.88936	4.67809	0.0251368	FALSE
YEL005C	VAB2	0.78913	4.43074	0.0253799	FALSE
YNL320W	YNL320W	0.542388	5.51383	0.0253799	FALSE
YDR297W	SUR2	0.729861	6.63357	0.0253871	FALSE
YDR259C	YAP6	1.00233	4.2931	0.0257133	FALSE
YBR071W	YBR071W	0.786629	5.71423	0.0257564	FALSE
YOL059W	GPD2	0.684473	7.51557	0.0260821	FALSE
Q0140	VAR1	1.70695	4.76412	0.0260961	FALSE
YJL031C	BET4	0.732923	5.45606	0.0261602	FALSE
YDR411C	DFM1	0.541633	6.06739	0.0263027	FALSE
YNR041C	COQ2	0.636782	6.3719	0.0265511	FALSE
YKL187C	YKL187C	0.867802	4.91912	0.0265511	FALSE
YDL002C	NHP10	0.817477	4.97902	0.0266672	FALSE
YBR054W	YRO2	0.875361	5.5033	0.0268449	FALSE
YBR194W	AIM4	0.794758	4.33306	0.0270535	FALSE
YDR100W	TVP15	0.858833	5.75877	0.0272901	FALSE
YPL020C	ULP1	0.502695	5.89353	0.0276635	FALSE
YER046W	SPO73	1.33333	4.23564	0.0277189	FALSE
YGR282C	BGL2	0.43926	10.1007	0.028617	FALSE
YOR107W	RGS2	1.317	3.54411	0.028825	FALSE
YDR098C	GRX3	0.50225	7.05976	0.028997	FALSE
YKR087C	OMA1	0.791059	5.6584	0.0290953	FALSE
YER028C	MIG3	0.895402	5.26452	0.0301334	FALSE
YKL207W	AIM27	0.568749	7.09666	0.0303171	FALSE
YIR024C	YIR024C	1.44993	4.32116	0.0306602	FALSE
YLR043C	TRX1	0.668385	8.01129	0.0307089	FALSE
YJR025C	BNA1	0.796853	6.45291	0.0307866	FALSE
YER094C	PUP3	0.518825	7.92247	0.0313229	FALSE
YCL018W	LEU2	0.602038	9.24532	0.0313784	FALSE
YLR298C	YHC1	0.684249	4.76769	0.0314371	FALSE
YJR102C	VPS25	1.25074	4.09026	0.0325483	FALSE
YDL107W	MSS2	0.767492	4.06214	0.0325483	FALSE
YDR123C	INO2	0.752489	5.0064	0.0326273	FALSE
YDL086W	YDL086W	0.49319	7.73896	0.0326981	FALSE
YPR107C	YTH1	0.71603	4.19131	0.0338418	FALSE
YGR295C	COS6	0.663764	5.86016	0.0339322	FALSE
YNR037C	RSM19	0.863511	5.69032	0.0339322	FALSE
YPL051W	ARL3	1.0024	3.86426	0.0339322	FALSE
YDL119C	YDL119C	0.774357	4.51361	0.0341624	FALSE
YOL014W	YOL014W	1.17576	4.20852	0.0347292	FALSE
YOR122C	PFY1	0.572039	8.2491	0.0347579	FALSE
YMR271C	URA10	1.09107	4.01763	0.0347682	FALSE
YGR247W	CPD1	0.71166	4.62611	0.0357865	FALSE
YER034W	YER034W	0.931238	5.11773	0.0358587	FALSE
YIR036C	IRC24	0.559114	6.74478	0.0362384	FALSE
YAL049C	AIM2	0.651983	6.26917	0.0364819	FALSE
YPR157W	TDA6	1.26425	3.90463	0.0368688	FALSE
YNL168C	FMP41	0.482912	6.18036	0.0381689	FALSE
YNL294C	RIM21	0.610369	6.56972	0.0383243	FALSE
YDL142C	CRD1	0.770153	5.2333	0.0385993	FALSE
YOR257W	CDC31	1.18665	4.70465	0.039214	FALSE
YKL138C	MRPL31	0.957856	4.23987	0.0399667	FALSE
YPL246C	RBD2	0.590029	6.87972	0.0402022	FALSE
Q0110	BI2	1.27983	5.10988	0.0402022	FALSE
YMR311C	GLC8	0.624542	6.5559	0.0402129	FALSE
YNL015W	PBI2	1.20316	5.59069	0.0403024	FALSE
YDR481C	PHO8	0.509151	8.02208	0.0408716	FALSE
YHR057C	CPR2	0.649893	6.32146	0.0412916	FALSE
YGR235C	MOS2	0.686812	5.94015	0.0415064	FALSE
YJR021C	REC107	0.929904	5.57217	0.0422442	FALSE
YAR023C	YAR023C	1.6977	3.26334	0.0423015	FALSE
YLR266C	PDR8	0.577549	5.441	0.0431587	FALSE
YNL044W	YIP3	0.612792	6.98905	0.0431689	FALSE
YOR099W	KTR1	0.462584	7.77934	0.0432568	FALSE
YPL191C	YPL191C	0.653457	4.65711	0.0435919	FALSE
YDR453C	TSA2	1.34509	3.7521	0.0436947	FALSE
YIL098C	FMC1	0.958183	4.63587	0.0442476	FALSE
YGL082W	YGL082W	0.520376	6.22165	0.0446166	FALSE
YOR097C	YOR097C	0.600582	4.83874	0.0446498	FALSE
YDR142C	PEX7	0.620011	5.2712	0.0446916	FALSE
YDL008W	APC11	0.863382	4.81141	0.0448448	FALSE
YNL217W	YNL217W	0.581433	6.77219	0.0448513	FALSE
YLR066W	SPC3	0.9494	6.02765	0.0448887	FALSE
YGR209C	TRX2	0.744371	7.32523	0.0449748	FALSE
YBR244W	GPX2	0.839742	5.22549	0.0453837	FALSE
YPL151C	PRP46	0.621824	5.8143	0.0453847	FALSE
YOR072W-A	YOR072W-A	1.86703	2.2724	0.0453847	FALSE
YPR020W	ATP20	0.968837	4.70456	0.0462482	FALSE
YLR050C	YLR050C	0.661842	5.66307	0.0462998	FALSE
YNL070W	TOM7	0.811296	5.70875	0.0463636	FALSE
YDL078C	MDH3	0.513598	7.39355	0.0465216	FALSE
YCR005C	CIT2	0.579487	7.69381	0.0469619	FALSE
YHR160C	PEX18	1.78649	2.32298	0.0470864	FALSE
YOR103C	OST2	0.826203	4.64019	0.04739	FALSE
YAL062W	GDH3	0.843242	4.0195	0.0486211	FALSE
YMR161W	HLJ1	0.637428	5.76049	0.0486211	FALSE
YDR304C	CPR5	0.672477	7.27412	0.0490461	FALSE
YJL068C	YJL068C	0.622683	6.7026	0.0490603	FALSE
YGL047W	ALG13	0.761463	5.11513	0.0494256	FALSE

## Sheet: Na+ (without triple common)
GeneID	GeneName	logFC	logCPM	FDR
YOR349W	CIN1	1.45971	5.68992	1.00859e-07
YBR099C	YBR099C	2.84681	3.09354	1.28577e-06
YHR031C	RRM3	1.02725	5.89428	1.5112e-05
YER075C	PTP3	1.01493	5.78064	0.00010666
YDR422C	SIP1	0.925892	6.76643	0.000155998
YOR377W	ATF1	1.06835	5.31815	0.000311385
YPL258C	THI21	1.60248	4.39387	0.000352298
YIR033W	MGA2	0.836658	7.32821	0.000354705
YGL179C	TOS3	1.40776	5.28855	0.000383369
YOL024W	YOL024W	3.23983	2.05086	0.000566787
YHL035C	VMR1	0.980482	7.05432	0.00153927
YLR189C	ATG26	0.725398	6.83252	0.00160395
YOR190W	SPR1	2.36857	2.51672	0.00185066
YJR110W	YMR1	1.04009	5.41182	0.00191244
YMR175W	SIP18	2.49018	2.75026	0.00191942
YER044C-A	MEI4	1.79961	2.93774	0.00209563
YOL105C	WSC3	1.1485	5.76463	0.00217532
YLR023C	IZH3	0.972851	6.83584	0.00259792
YDR333C	YDR333C	0.69691	6.65271	0.00276008
YMR198W	CIK1	1.01843	4.88151	0.00293145
YDR207C	UME6	0.811284	6.71743	0.00379891
YDR518W	EUG1	0.895174	5.98496	0.00387013
YLR227C	ADY4	1.20906	4.10117	0.00391806
YKL220C	FRE2	1.65793	3.57444	0.00410419
YMR030W-A	YMR030W-A	2.50728	2.82025	0.00419531
YDR223W	CRF1	2.30265	3.08058	0.00473665
YJL219W	HXT9	2.6548	9.14907	0.00558936
YBR054W	YRO2	1.14021	5.5033	0.00564887
YDL109C	YDL109C	1.16288	5.01573	0.00589963
YKR069W	MET1	1.07054	5.29376	0.00605333
YLR263W	RED1	1.09416	5.34665	0.00671982
YIL143C	SSL2	0.765436	6.54516	0.00684509
YDR222W	YDR222W	0.869835	5.04681	0.0078666
YBR001C	NTH2	0.722425	6.814	0.00835527
YOR336W	KRE5	0.607005	7.27953	0.0084771
YLR030W	YLR030W	2.69633	2.56606	0.00855654
YOR192C-B	YOR192C-B	1.65851	3.59645	0.00864807
YOR092W	ECM3	0.786439	6.59704	0.0089702
YML053C	YML053C	1.35509	4.4779	0.00975517
YLR042C	YLR042C	2.46485	2.97986	0.00979352
YER169W	RPH1	0.812704	6.39163	0.00990903
YLR352W	YLR352W	0.906392	5.64446	0.00995588
YDR501W	PLM2	1.08528	4.36014	0.0103556
YPR152C	URN1	1.0373	4.86133	0.0113229
YJL216C	IMA5	2.44688	6.14865	0.0117262
YDR088C	SLU7	0.961078	5.02226	0.0122968
YOL011W	PLB3	0.985744	6.9215	0.0124887
YBL014C	RRN6	0.896561	6.58257	0.0127873
YER081W	SER3	1.00686	5.81771	0.0136958
YNL284C-B	YNL284C-B	1.25394	6.01386	0.0138138
YPL245W	YPL245W	0.703708	5.77906	0.0138138
YHR106W	TRR2	0.965065	5.42329	0.014133
YIL011W	TIR3	1.92581	3.38515	0.0148238
YIL031W	ULP2	0.839277	6.35451	0.0151015
YJR098C	YJR098C	0.986289	5.16413	0.0152073
YLR289W	GUF1	1.178	4.51323	0.0157475
YDR261W-B	YDR261W-B	1.85478	4.17941	0.0163329
YLR403W	SFP1	0.881388	7.29461	0.0174437
YOR030W	DFG16	0.832814	5.50229	0.0177802
YNL094W	APP1	0.86188	6.28135	0.0178191
YEL023C	YEL023C	1.3043	4.78495	0.0180457
YML016C	PPZ1	0.751366	6.62342	0.0183852
YMR172W	HOT1	0.669168	5.67348	0.0184159
YDR263C	DIN7	1.44041	3.85977	0.0188084
YGL107C	RMD9	0.833579	6.07071	0.0188869
YPL056C	LCL1	1.37073	3.20693	0.0192204
YER014C-A	BUD25	1.77526	2.54245	0.019468
YGR002C	SWC4	0.787261	5.62793	0.0196098
YOR298W	MUM3	2.1595	2.58004	0.0203882
YDR305C	HNT2	0.749829	5.54928	0.0204873
YBR021W	FUR4	0.894753	4.79896	0.0207268
YIL001W	YIL001W	1.03722	4.79766	0.0210388
YNR068C	YNR068C	1.44652	3.33859	0.0210891
YER093C	TSC11	0.784164	6.41104	0.0216458
YDR478W	SNM1	2.08259	6.50492	0.0218108
YBL020W	RFT1	0.733855	5.95431	0.0218108
YMR171C	EAR1	1.64393	7.93837	0.0220158
YHL019W-A	YHL019W-A	2.36091	2.68021	0.0220158
YDL098C	SNU23	2.30884	8.94918	0.022219
YKL086W	SRX1	1.43913	3.55487	0.0222307
YAL043C	PTA1	0.629022	7.35059	0.0222307
YER019W	ISC1	0.609706	7.04138	0.0235628
YKL005C	BYE1	0.71485	5.93677	0.0235915
YKR027W	BCH2	0.652124	6.00074	0.0237857
YMR182C	RGM1	1.69488	4.01436	0.0238367
YKL025C	PAN3	0.661828	6.65481	0.0238367
YLL028W	TPO1	0.692327	6.80334	0.025198
YPL272C	YPL272C	1.39913	3.62908	0.0256467
YHR111W	UBA4	0.59236	6.18953	0.0259301
YMR283C	RIT1	2.0763	6.56821	0.0268763
YDR538W	PAD1	0.915892	5.1469	0.0295437
YML029W	USA1	1.12321	8.76605	0.0297377
YMR041C	ARA2	0.795008	5.26149	0.029746
YJR061W	YJR061W	0.8579	5.00735	0.0303639
YCL048W-A	YCL048W-A	2.94524	2.71246	0.030655
YOR360C	PDE2	0.730507	6.31035	0.03066
YNL251C	NRD1	0.647958	7.13265	0.0307466
YNL041C	COG6	0.575939	6.47169	0.0315899
YJL005W	CYR1	0.803835	8.69959	0.0317124
YHR194W	MDM31	0.842226	5.74953	0.0335483
YPR068C	HOS1	1.21417	3.9772	0.0335985
YOR353C	SOG2	0.778939	6.13083	0.0336603
YOR003W	YSP3	1.15861	4.35691	0.0341545
YPR042C	PUF2	0.663435	7.51974	0.0342947
YGL128C	CWC23	1.34599	5.9601	0.0343408
YJL137C	GLG2	0.833792	4.42587	0.035801
YKL008C	LAC1	0.624839	6.57742	0.0360258
YDL133W	SRF1	0.661758	5.65448	0.0362871
YDR392W	SPT3	0.646064	5.75034	0.0371871
YER097W	YER097W	1.29803	3.75228	0.0373618
YBR014C	GRX7	0.809227	5.21967	0.0385974
YML034W	SRC1	0.609179	6.43684	0.0390617
YOR034C	AKR2	0.719606	6.39265	0.0404993
YOR383C	FIT3	1.02995	5.89231	0.0408236
YLR373C	VID22	0.54358	6.66381	0.043476
YOR138C	RUP1	0.665865	6.57417	0.0440589
YKL175W	ZRT3	0.621163	6.89684	0.044121
YHR188C	GPI16	0.527151	7.93774	0.0444688
YER038C	KRE29	1.75087	4.47241	0.0447349
YHL047C	ARN2	0.894238	5.25482	0.0447349
YDR153C	ENT5	0.762986	5.82009	0.0447349
YFL032W	YFL032W	1.34206	4.81328	0.0451064
YJL113W	YJL113W	2.078	2.65133	0.0452359
YLR396C	VPS33	0.678261	6.05075	0.0456082
YOR291W	YPK9	0.620897	7.48367	0.0459895
YIR027C	DAL1	1.86517	3.43939	0.0460887
YLR436C	ECM30	0.567459	7.54477	0.0467556
YIL146C	ATG32	0.858602	4.5997	0.0487795
YAR003W	SWD1	0.55923	6.01923	0.0488002
YLR035C	MLH2	0.722781	4.83473	0.0490937

## Sheet: Ca2+ (without triple common)
GeneID	GeneName	logFC	logCPM	FDR
YGR055W	MUP1	1.51998	8.46397	3.38e-12
YNL277W	MET2	2.31108	5.52349	1.79e-08
YBR208C	DUR1,2	1.46679	7.98422	1.8e-08
YOR197W	MCA1	0.931557	7.61159	2.4e-06
YFR030W	MET10	1.00692	7.05259	5.97e-06
YDL077C	VAM6	0.969456	6.50707	1.78e-05
YJL154C	VPS35	0.740305	7.93646	4.63e-05
YMR165C	PAH1	1.03363	7.0964	5.53e-05
YLR213C	CRR1	1.30863	4.07899	5.96e-05
YNL142W	MEP2	1.68053	5.02646	7.48e-05
YMR004W	MVP1	1.15884	6.29549	8.65e-05
YLL061W	MMP1	1.00757	6.01392	0.000122736
YBR001C	NTH2	0.893765	6.814	0.000142221
YOR092W	ECM3	0.959464	6.59704	0.000182907
YOR060C	SLD7	3.48102	5.59826	0.000217949
YGL185C	YGL185C	1.26417	5.07576	0.000224226
YJR107W	YJR107W	1.5608	5.10897	0.00024168
YDR535C	YDR535C	2.81393	2.54422	0.000291285
YPL233W	NSL1	1.17275	4.93246	0.000317607
YBR170C	NPL4	0.862657	6.8232	0.000372285
YDR207C	UME6	0.87797	6.71743	0.000376548
YDR168W	CDC37	0.85453	7.17965	0.000382312
YPR023C	EAF3	0.65988	7.16084	0.000413775
YER185W	PUG1	2.93085	3.49904	0.000449146
YKL179C	COY1	0.795826	7.11108	0.00053101
YER027C	GAL83	0.736399	6.36735	0.000632389
YER134C	YER134C	0.87808	5.83864	0.000870895
YHR028C	DAP2	0.75525	7.88955	0.000910291
YKR002W	PAP1	0.709593	6.65655	0.000947986
YHR012W	VPS29	0.824712	6.04193	0.00112037
YHR202W	YHR202W	0.976244	5.5501	0.00126093
YLR370C	ARC18	0.719303	6.82443	0.00130336
YPL023C	MET12	0.664886	7.27637	0.00134234
YLL062C	MHT1	1.84605	4.45518	0.00138993
YHL030W	ECM29	0.642693	8.59299	0.0016158
YGL196W	DSD1	0.743536	6.3979	0.00171
YOL128C	YGK3	1.16213	4.71443	0.00183165
YLR187W	SKG3	1.02547	6.88133	0.00198794
YLR361C	DCR2	0.976314	5.79197	0.00211151
YMR160W	YMR160W	0.990267	5.43019	0.00214746
YLR136C	TIS11	1.70113	4.25952	0.00220322
YAL017W	PSK1	0.926618	7.68071	0.00224159
YIL166C	YIL166C	1.48413	3.89787	0.00253875
YNL044W	YIP3	0.854473	6.98905	0.00275663
YDR394W	RPT3	0.703809	7.72406	0.00292236
YFR010W	UBP6	0.66533	7.18993	0.00293802
YBR273C	UBX7	0.666164	6.51615	0.0030469
YMR304W	UBP15	0.861491	7.97029	0.00318821
YKR016W	FCJ1	0.633864	6.88342	0.00353988
YMR052C-A	YMR052C-A	3.15264	1.9342	0.00364246
YFR024C-A	LSB3	0.613733	7.39435	0.00369727
YHR188C	GPI16	0.655045	7.93774	0.00382337
YIL125W	KGD1	0.727731	8.98764	0.00397193
YPR006C	ICL2	1.00303	4.87743	0.00428073
YOR097C	YOR097C	0.815975	4.83874	0.00439347
YLR303W	MET17	0.705232	9.15785	0.00442659
YDL193W	NUS1	0.789327	5.76114	0.00444236
YLR080W	EMP46	1.72991	4.03508	0.00449543
YGL013C	PDR1	0.760739	7.1426	0.00454035
YML116W-A	YML116W-A	0.793553	5.25532	0.00454358
YER136W	GDI1	0.598956	7.97505	0.00479515
YOR152C	YOR152C	1.58346	4.35668	0.0049344
YNL167C	SKO1	0.748416	6.36928	0.00496258
YGR048W	UFD1	0.933453	6.12792	0.00496436
YOR117W	RPT5	0.655229	7.70887	0.00505887
YCR079W	PTC6	0.945559	5.93902	0.00515316
YER021W	RPN3	0.594639	8.30057	0.00571477
YDL007W	RPT2	0.622883	7.80419	0.00593483
YIL075C	RPN2	0.581185	9.39964	0.00622471
YER047C	SAP1	0.854197	6.1788	0.00622954
YBL103C	RTG3	1.08473	5.87638	0.00654455
YDR032C	PST2	0.890259	7.09304	0.00657465
YDR319C	YDR319C	0.843313	5.19271	0.00658407
YJR065C	ARP3	0.540282	8.48507	0.00680511
YDR529C	QCR7	0.733055	6.64737	0.00683688
YOL164W	BDS1	1.1595	5.15881	0.00741649
YNL148C	ALF1	0.967016	4.82683	0.00765344
YDR505C	PSP1	0.663862	7.48806	0.00769671
YNR048W	YNR048W	1.07522	4.55719	0.00781489
YDL215C	GDH2	0.606397	8.26466	0.00805289
YIR003W	AIM21	0.923249	7.01743	0.00826543
YOR213C	SAS5	0.734095	5.08576	0.00831306
YPL069C	BTS1	0.982741	4.41244	0.00915725
YOL013C	HRD1	0.795426	5.57608	0.00939694
YBR281C	DUG2	0.58389	6.71066	0.00939694
YDL098C	SNU23	2.44903	8.94918	0.00948677
YMR226C	YMR226C	0.602758	8.33398	0.00970664
YKL134C	OCT1	0.739919	5.93906	0.00987671
YPL191C	YPL191C	0.812251	4.65711	0.0100146
YOR230W	WTM1	0.53536	9.67171	0.0100482
YJL219W	HXT9	2.3748	9.14907	0.0101835
YHR008C	SOD2	0.689744	8.1799	0.0103927
YLL001W	DNM1	0.595314	7.01199	0.0104586
YIR036C	IRC24	0.661906	6.74478	0.0104586
YDL147W	RPN5	0.77764	8.19469	0.0105465
YLR454W	FMP27	0.623277	9.04331	0.0106593
YLR133W	CKI1	0.532562	6.903	0.0109142
YGL154C	LYS5	0.911448	4.87963	0.0109944
YDR122W	KIN1	0.74675	7.77271	0.01106
YHR159W	TDA11	0.654654	5.36572	0.0118044
YGL017W	ATE1	0.710389	5.27732	0.0120968
YHR105W	YPT35	1.71063	3.93994	0.0121701
YKL195W	MIA40	0.586743	7.34947	0.0122223
YBL039W-B	YBL039W-B	1.50744	3.96934	0.0125177
YNL322C	KRE1	0.890066	8.19138	0.0127467
YOR069W	VPS5	0.708786	6.5373	0.0129324
YPL150W	YPL150W	0.855067	6.14468	0.012996
YDR482C	CWC21	0.960357	4.95755	0.0130852
YNR064C	YNR064C	2.18302	2.54227	0.0133441
YAL049C	AIM2	0.747821	6.26917	0.0135221
YGR266W	YGR266W	0.55678	7.0824	0.0136919
YER048C	CAJ1	0.584443	7.45925	0.0139572
YIR033W	MGA2	0.555496	7.32821	0.0139751
YCL052C	PBN1	0.638634	6.6284	0.0140801
YMR119W	ASI1	0.636767	6.63503	0.0145038
YDR540C	IRC4	1.45048	3.18137	0.0145395
YMR022W	UBC7	0.834273	6.12223	0.0147143
YDL146W	LDB17	0.91185	5.87203	0.0148898
YDR169C	STB3	0.77226	6.23039	0.0149531
YPR172W	YPR172W	0.755666	5.81901	0.0149836
YDL097C	RPN6	0.488887	8.24434	0.015383
YMR294W-A	YMR294W-A	3.38785	2.40054	0.0154254
YDR478W	SNM1	2.0721	6.50492	0.0154254
YOL014W	YOL014W	1.31095	4.20852	0.0154409
YOR300W	YOR300W	1.54004	3.54253	0.0155259
YKR053C	YSR3	1.04627	4.31512	0.0156333
YGL167C	PMR1	0.579608	9.06126	0.0156333
YNL015W	PBI2	1.37124	5.59069	0.0156333
YMR311C	GLC8	0.712221	6.5559	0.0158869
YGR125W	YGR125W	0.598175	7.37243	0.0161381
YIR009W	MSL1	1.30629	3.44494	0.0167084
YBR216C	YBP1	0.598424	5.65885	0.0168163
YDR422C	SIP1	0.565802	6.76643	0.016901
YMR029C	FAR8	0.582189	6.64725	0.0171677
YBR229C	ROT2	0.5612	7.42201	0.0172032
YIL034C	CAP2	0.574143	7.04692	0.01723
YDL059C	RAD59	1.75034	6.54916	0.01723
YNL279W	PRM1	1.81277	3.19724	0.0173604
YNL094W	APP1	0.77017	6.28135	0.0186024
YGL194C	HOS2	0.826994	5.6305	0.0187773
YBR080C	SEC18	0.485086	7.56157	0.0193212
YOR130C	ORT1	0.770148	5.59846	0.0195786
YPL161C	BEM4	0.831234	5.42124	0.0197891
YDR080W	VPS41	0.589836	6.16452	0.0198259
YDR223W	CRF1	1.71717	3.08058	0.0199944
YGR115C	YGR115C	2.58365	3.34973	0.0201738
YGR009C	SEC9	0.706436	6.36885	0.0203089
YPL152W	RRD2	1.03311	5.49426	0.0203747
YLR218C	COA4	1.19372	4.69001	0.0206209
YOR256C	TRE2	0.594964	6.73372	0.0206845
YJR125C	ENT3	0.66187	6.57552	0.0207727
YLR396C	VPS33	0.670294	6.05075	0.0209533
YOL163W	YOL163W	1.58943	3.27707	0.0209642
YJL020C	BBC1	0.658308	8.87285	0.0213379
YKL066W	YKL066W	1.14018	4.92367	0.0218348
YJL005W	CYR1	0.797276	8.69959	0.0218423
YLL040C	VPS13	0.530173	9.72802	0.0230956
YMR002W	MIC17	0.586248	6.86716	0.0232851
YGR137W	YGR137W	0.76941	5.75584	0.0234113
YBR286W	APE3	0.517512	9.88837	0.0235548
YGL136C	MRM2	0.707399	5.6567	0.0235692
YLR206W	ENT2	0.635764	8.15111	0.023718
YDL181W	INH1	1.12738	4.9794	0.0242785
YJR005W	APL1	0.540679	6.99203	0.024344
YPL084W	BRO1	0.61122	7.1254	0.0245594
YKL017C	HCS1	0.581914	5.50003	0.0246366
YDL029W	ARP2	0.486503	8.09151	0.0246818
YGL080W	FMP37	0.786113	5.33615	0.0246864
YOR138C	RUP1	0.653002	6.57417	0.0247565
YDR160W	SSY1	0.728027	5.7667	0.0248935
YHR112C	YHR112C	0.592025	6.06907	0.0249998
YDR131C	YDR131C	0.889389	4.74344	0.0251098
YPL214C	THI6	0.673754	5.84182	0.0258511
YDR242W	AMD2	0.952333	4.65878	0.0263345
YOR375C	GDH1	0.417343	10.4525	0.0264175
YIL067C	YIL067C	0.652273	5.87907	0.0280477
YOL110W	SHR5	0.850254	5.55714	0.0280976
YNL139C	THO2	0.563007	8.09543	0.0284651
YNL242W	ATG2	0.705959	6.83934	0.0285946
YMR087W	YMR087W	1.04309	4.38707	0.0286941
YLR026C	SED5	0.742533	5.90646	0.0288957
YGL252C	RTG2	0.483999	6.93112	0.0294376
YGR295C	COS6	0.671293	5.86016	0.0294538
YDR057W	YOS9	0.689695	5.42971	0.0294538
YMR092C	AIP1	0.489227	7.63263	0.0295164
YJL216C	IMA5	2.04025	6.14865	0.0295765
YGL073W	HSF1	0.608192	6.09532	0.0296746
YKL140W	TGL1	0.556332	6.0845	0.0297636
YGL001C	ERG26	0.575264	7.14214	0.0300131
YOL073C	YOL073C	0.754887	5.60461	0.0311328
YPR178W	PRP4	0.624559	5.52387	0.0311509
YKL007W	CAP1	0.670848	6.98279	0.0318227
YLR337C	VRP1	0.746073	7.52458	0.0319248
YBR234C	ARC40	0.530314	7.67852	0.0322863
YMR171C	EAR1	1.46142	7.93837	0.0330338
YNL138W	SRV2	0.472921	8.96209	0.0336349
YMR316C-B	YMR316C-B	1.69294	2.93364	0.0336746
YPL181W	CTI6	0.650881	6.35698	0.0343695
YPL028W	ERG10	0.459385	9.27941	0.0345775
YEL041W	YEF1	1.42982	3.92955	0.0353512
YBR160W	CDC28	0.708243	5.76785	0.0354255
YKR031C	SPO14	0.579962	7.67979	0.0356213
YHR116W	COX23	1.25059	4.58847	0.0360656
YDR369C	XRS2	0.586778	5.16124	0.0363244
YNL260C	YNL260C	1.10082	3.86777	0.036647
YJL151C	SNA3	0.599141	6.99731	0.0366521
YMR213W	CEF1	0.898674	5.29686	0.0377307
YGL066W	SGF73	0.542537	5.78952	0.0378288
YGR044C	RME1	0.550443	6.53849	0.0378407
YAL016W	TPD3	0.440383	8.2545	0.0379352
YGL048C	RPT6	0.47716	7.99658	0.0386502
YLR352W	YLR352W	0.671575	5.64446	0.039166
YJL093C	TOK1	0.655778	7.12776	0.0392843
YLR330W	CHS5	0.500438	7.50638	0.039666
YBR059C	AKL1	0.659454	8.22373	0.0405443
YMR027W	YMR027W	0.515081	7.1241	0.0407711
YHL044W	YHL044W	1.1421	3.42795	0.0407711
YDL078C	MDH3	0.519808	7.39355	0.0409931
YML042W	CAT2	1.50383	4.49933	0.0411016
YIR027C	DAL1	1.69248	3.43939	0.0418177
YMR283C	RIT1	1.8205	6.56821	0.0424677
YNR075W	COS10	0.969021	4.27503	0.0428989
YJR033C	RAV1	0.604527	6.78661	0.0429098
YNL138W-A	YSF3	0.928998	4.40871	0.043426
YER141W	COX15	0.508153	7.50959	0.0435253
YGR033C	TIM21	1.59118	9.13989	0.0435253
YDR504C	SPG3	1.06711	4.27271	0.0442218
YDR483W	KRE2	0.459287	8.22228	0.0450319
YLR273C	PIG1	0.783831	4.36257	0.0452276
YAR031W	PRM9	1.41057	3.67174	0.0454198
YPR093C	ASR1	0.715936	4.75763	0.0454964
YLR099W-A	YLR099W-A	0.906353	5.36321	0.0456687
YMR297W	PRC1	0.440312	9.77029	0.0459449
YDR272W	GLO2	0.657631	6.62537	0.0459762
YDR392W	SPT3	0.536447	5.75034	0.0459762
YNL295W	YNL295W	0.503847	5.69988	0.0463939
YPR055W	SEC8	0.540182	6.75368	0.047397
YMR044W	IOC4	0.468028	6.07508	0.0481993
YGR196C	FYV8	0.530781	6.09684	0.0483807
YDL109C	YDL109C	0.790246	5.01573	0.0492594

## Sheet: triple_common
GeneID	GeneName	logFC	logCPM	FDR
YDL022W	GPD1	3.68288	11.1384	8.70177e-64
YGR052W	FMP48	5.21455	8.03739	3.24327e-63
YOL016C	CMK2	3.64266	9.0834	2.10818e-61
YHR087W	RTC3	4.96274	9.18486	1.01994e-50
YAL061W	BDH2	4.91274	7.96547	8.035e-48
YGR088W	CTT1	4.86493	9.71222	9.72951e-46
YNL194C	YNL194C	5.92179	7.15968	1.15159e-44
YFL014W	HSP12	4.75322	8.79196	1.08128e-42
YOL052C-A	DDR2	6.07034	6.44336	4.69929e-42
YOL084W	PHM7	4.52114	8.94442	2.21866e-40
YER150W	SPI1	4.26334	7.01844	2.3025e-40
YHR096C	HXT5	4.99809	7.64092	7.68218e-39
YDR074W	TPS2	3.35207	10.9881	3.59415e-38
YGR249W	MGA1	4.97398	6.88633	9.02863e-38
YML054C	CYB2	3.88198	6.82313	1.47124e-37
YOR385W	YOR385W	2.99781	7.91191	5.59054e-37
YGR243W	FMP43	4.3273	7.17159	1.6061e-36
YEL011W	GLC3	3.28691	8.05814	9.23413e-35
YDR171W	HSP42	3.38248	9.59457	1.068e-34
YIL101C	XBP1	3.19443	6.17203	2.8162e-34
YLR194C	YLR194C	2.92251	9.44245	5.45953e-34
YMR105C	PGM2	3.30663	8.58884	5.96432e-33
YOR134W	BAG7	5.15427	5.92946	5.96432e-33
YLR327C	TMA10	5.14636	7.21112	9.51365e-33
YBR072W	HSP26	4.08326	6.60927	4.65519e-32
YML128C	MSC1	3.6735	8.77459	6.16994e-32
YLR149C	YLR149C	4.65615	7.23066	6.83776e-32
YMR316W	DIA1	3.65039	7.85604	6.64597e-31
YER067W	RGI1	3.87253	8.0017	6.64597e-31
YMR250W	GAD1	2.8255	7.56989	7.03707e-30
YHL021C	AIM17	2.95695	9.08243	1.41644e-29
YDL214C	PRR2	3.27959	6.33983	6.63701e-29
YDR516C	EMI2	2.27659	8.07399	2.10194e-28
YOR220W	RCN2	3.22097	7.04397	6.14123e-28
YJL171C	YJL171C	1.81335	8.80974	7.73495e-28
YHR097C	YHR097C	2.82656	7.65719	1.82219e-27
YLR120C	YPS1	2.14385	9.12494	5.11768e-27
YJL108C	PRM10	3.05236	8.28064	1.09652e-26
YER062C	HOR2	3.06428	9.71201	1.11008e-26
YLL026W	HSP104	2.21597	10.8461	1.22875e-26
YDR536W	STL1	5.35575	8.6802	1.60701e-26
YLR414C	PUN1	2.98431	8.87858	3.08139e-26
YFR015C	GSY1	3.78987	8.541	3.48473e-26
YJL144W	YJL144W	2.86265	6.2199	8.60813e-26
YMR169C	ALD3	3.96557	7.93731	2.13646e-25
YML100W	TSL1	3.43648	10.8071	5.13758e-25
YGR043C	NQM1	4.88671	7.2343	8.57983e-25
YNL195C	YNL195C	3.99025	7.02022	1.77052e-24
YDL234C	GYP7	2.42527	8.43919	1.86353e-24
YGL053W	PRM8	2.78559	6.05665	3.916e-24
YOR273C	TPO4	2.4555	8.91109	6.13932e-24
YFR053C	HXK1	2.85285	9.31983	6.81782e-24
YJL107C	YJL107C	3.0388	7.87492	2.33791e-23
YHR094C	HXT1	2.38008	10.0744	3.29613e-23
YOR348C	PUT4	4.33795	8.51556	8.54697e-23
YFR017C	IGD1	3.03766	5.8381	2.77547e-22
YBR126C	TPS1	2.08219	9.71177	3.40569e-22
YGL037C	PNC1	2.44128	9.12134	4.87717e-22
YCL040W	GLK1	2.23884	10.6787	5.79863e-22
YOR161C	PNS1	2.16811	8.75474	5.90774e-22
YOR173W	DCS2	2.64449	5.97131	1.33169e-21
YDR040C	ENA1	4.46099	7.04213	3.16238e-21
YMR196W	YMR196W	2.32393	7.98776	3.60991e-21
YIL136W	OM45	2.41504	6.96879	3.60991e-21
YBR117C	TKL2	4.25361	7.32926	5.9219e-21
YJL141C	YAK1	2.02265	8.29161	1.44784e-20
YMR291W	TDA1	2.07277	8.69002	1.47524e-20
YKL217W	JEN1	3.83388	5.73652	1.47524e-20
YAL028W	FRT2	2.85951	5.71027	2.02664e-20
YER053C	PIC2	2.3834	6.69377	2.08463e-20
YMR011W	HXT2	1.91293	10.2069	2.19713e-20
YGR008C	STF2	3.18513	7.19046	2.22068e-20
YNR014W	YNR014W	3.10589	6.00838	2.22068e-20
YLR345W	YLR345W	2.09734	6.43347	2.74482e-20
YOR062C	YOR062C	2.84144	6.55736	3.92269e-20
YPL247C	YPL247C	2.03775	6.92687	4.01018e-20
YGL045W	RIM8	2.09276	6.25444	6.21789e-20
YDL222C	FMP45	3.54545	8.44669	7.95849e-20
YGR121C	MEP1	2.26796	7.06731	1.34653e-19
YBR005W	RCR1	2.39814	6.97567	1.45882e-19
YOR019W	YOR019W	3.33298	6.23234	1.87219e-19
YOR374W	ALD4	2.21814	9.36689	2.15824e-19
YBR183W	YPC1	2.33047	6.6172	3.17621e-19
YGR248W	SOL4	3.52871	5.92319	6.79588e-19
YBR169C	SSE2	1.88879	8.6181	1.12183e-18
YDL124W	YDL124W	1.76609	8.72112	1.12914e-18
YNL036W	NCE103	2.4721	8.08142	3.4523e-18
YIL055C	YIL055C	2.28078	6.74509	4.68662e-18
YER020W	GPA2	1.59021	7.85469	6.93854e-18
YNL192W	CHS1	1.91181	10.0343	1.04031e-17
YLR350W	ORM2	1.81503	7.35199	1.24362e-17
YBR214W	SDS24	2.34008	7.62891	1.31106e-17
YBR056W-A	YBR056W-A	4.56759	6.24816	2.74685e-17
YDR043C	NRG1	2.10596	5.91839	4.01889e-17
YPL230W	USV1	4.22752	6.01035	4.37101e-17
YMR280C	CAT8	2.77331	6.56333	5.40227e-17
YMR251W-A	HOR7	1.76017	8.71133	1.13968e-16
YER035W	EDC2	1.80603	6.42727	1.23656e-16
YLR252W	YLR252W	2.71139	5.57602	1.47311e-16
YPL057C	SUR1	1.70117	7.40252	1.87071e-16
YOR052C	YOR052C	1.91613	7.27134	2.21144e-16
YJL165C	HAL5	1.69871	8.05471	2.73579e-16
YJR115W	YJR115W	2.67481	5.20121	3.91997e-16
YER103W	SSA4	2.97588	8.27438	4.96472e-16
YLR099C	ICT1	1.66797	7.18324	4.97051e-16
YER054C	GIP2	3.57114	5.71834	5.32413e-16
YKL091C	YKL091C	2.1024	6.05346	5.33444e-16
YLR251W	SYM1	2.62593	4.98876	9.97738e-16
YPR160W	GPH1	2.65884	7.78314	2.29481e-15
YBR085C-A	YBR085C-A	1.94952	7.48196	3.03701e-15
YJL057C	IKS1	1.60319	6.23436	4.11053e-15
YGR194C	XKS1	1.44615	6.32745	6.03007e-15
YMR084W	YMR084W	3.64227	5.18111	6.25735e-15
YNL274C	GOR1	1.89669	5.92378	8.40847e-15
YGR250C	YGR250C	1.33234	7.67636	8.47865e-15
YPR030W	CSR2	3.03791	6.82531	8.92818e-15
YOL032W	OPI10	1.77244	6.53447	9.73845e-15
YLR121C	YPS3	2.13814	7.29554	1.15546e-14
YLR270W	DCS1	1.54893	7.30209	1.52141e-14
YDR216W	ADR1	1.94385	8.96294	1.72033e-14
YDL110C	TMA17	1.84814	6.94764	2.04938e-14
YBR230C	OM14	2.04592	7.11642	3.21499e-14
YDR070C	FMP16	2.89329	4.27269	3.21499e-14
YML131W	YML131W	2.2688	6.79949	1.29491e-13
YLR417W	VPS36	1.31882	7.27086	1.43464e-13
YLR267W	BOP2	3.11017	5.44828	1.62519e-13
YDR258C	HSP78	1.64742	8.79365	2.28841e-13
YPR026W	ATH1	1.94397	7.01927	2.61015e-13
YNL093W	YPT53	4.15864	4.83395	3.1036e-13
YDR072C	IPT1	1.36798	7.79742	3.66647e-13
YGR110W	CLD1	2.83944	5.08505	3.76371e-13
YLR178C	TFS1	2.3212	7.09835	4.58974e-13
YEL060C	PRB1	1.98727	9.87331	4.9803e-13
YGL006W	PMC1	1.80667	8.87642	4.98572e-13
YER184C	YER184C	2.16712	6.42533	5.01215e-13
YKL035W	UGP1	1.47184	9.53838	6.31005e-13
YLR258W	GSY2	1.61403	7.30702	6.62755e-13
YGL156W	AMS1	2.34202	6.88551	6.74417e-13
YNR002C	ATO2	3.4245	4.40825	6.76613e-13
YPL087W	YDC1	1.56471	6.21317	7.94053e-13
YDL223C	HBT1	2.98442	8.63293	8.67829e-13
YPL017C	IRC15	2.7756	5.72848	1.08019e-12
YGR067C	YGR067C	2.24036	4.97809	1.33388e-12
YNL305C	BXI1	1.66154	7.15667	1.36187e-12
YLR257W	YLR257W	1.31836	8.48008	1.45204e-12
YDR085C	AFR1	1.72541	6.84805	1.48633e-12
YHR104W	GRE3	1.78015	8.16729	3.4737e-12
YOR036W	PEP12	1.99389	6.03373	3.81156e-12
YJL164C	TPK1	1.50062	7.12468	4.28727e-12
YKR039W	GAP1	1.63418	6.59954	6.05939e-12
YOR178C	GAC1	3.874	5.52723	6.52818e-12
YGR161C	RTS3	2.34166	6.73514	6.90685e-12
YHR138C	YHR138C	2.84475	6.18827	7.74626e-12
YBR287W	YBR287W	1.29444	8.33053	9.0271e-12
YDR358W	GGA1	1.73483	6.41742	9.90992e-12
YOR049C	RSB1	2.63706	5.25088	1.25259e-11
YDL204W	RTN2	2.05482	6.01984	1.25259e-11
YGL166W	CUP2	1.94226	6.23107	1.35786e-11
YBR296C	PHO89	1.99675	8.42728	1.36869e-11
YGR268C	HUA1	1.86188	6.09591	1.4709e-11
YER037W	PHM8	2.45006	5.7299	1.7741e-11
YMR034C	YMR034C	2.22204	5.17937	2.60203e-11
YJL048C	UBX6	1.11229	7.54008	2.60488e-11
YOL151W	GRE2	2.33193	8.37074	3.51214e-11
YML120C	NDI1	1.66785	7.55319	4.33056e-11
YJL185C	YJL185C	2.15985	4.9916	4.58603e-11
YGR032W	GSC2	1.95542	9.3093	4.71505e-11
YJR008W	YJR008W	1.83524	5.96648	4.83456e-11
YDR096W	GIS1	1.7652	7.59797	5.40207e-11
YLR054C	OSW2	3.11781	5.01125	5.64443e-11
YIL105C	SLM1	1.25904	7.19456	6.96842e-11
YDR034W-B	YDR034W-B	4.73487	4.84109	7.45078e-11
YLR205C	HMX1	1.376	6.82451	7.85283e-11
YOR185C	GSP2	1.57152	5.86231	8.42383e-11
YML118W	NGL3	2.15499	5.00392	8.77248e-11
YBL064C	PRX1	1.6858	7.19363	1.03647e-10
YOR120W	GCY1	2.01787	6.2796	1.10876e-10
YGR142W	BTN2	2.27833	8.1263	1.11652e-10
YOR028C	CIN5	1.99195	5.24075	1.36684e-10
YKR058W	GLG1	2.29947	5.68389	1.47493e-10
YNL160W	YGP1	1.76505	6.58609	1.71291e-10
YIL113W	SDP1	2.59024	4.37087	2.12558e-10
YIL107C	PFK26	1.21561	6.56407	2.12558e-10
YBR132C	AGP2	1.60596	6.95277	2.36729e-10
YBR280C	SAF1	1.5628	6.29421	2.70905e-10
YNR059W	MNT4	1.59223	6.62241	2.91422e-10
YLL023C	POM33	1.6202	6.3836	3.08446e-10
YNL144C	YNL144C	1.90795	6.22658	4.45372e-10
YJL052W	TDH1	1.80013	8.22422	4.64225e-10
YGR149W	YGR149W	1.41587	6.44242	5.50538e-10
YPL240C	HSP82	1.2032	10.2447	6.23496e-10
YCR091W	KIN82	1.98251	6.07451	7.96502e-10
YMR081C	ISF1	3.15869	4.89714	8.03746e-10
YDL113C	ATG20	1.11198	6.75621	8.14808e-10
YKR011C	YKR011C	1.66708	5.91112	8.25943e-10
YPL147W	PXA1	1.54095	5.43316	8.32529e-10
YLR415C	YLR415C	4.92937	3.35288	8.3971e-10
YDL199C	YDL199C	2.22926	5.32894	8.92971e-10
YFR052C-A	YFR052C-A	3.37874	4.05272	9.50948e-10
YGR070W	ROM1	2.05586	6.50745	9.99338e-10
YNL006W	LST8	1.32835	6.92283	1.11268e-09
YKL142W	MRP8	1.83386	6.86367	1.27475e-09
YDL025C	RTK1	1.42998	6.73997	1.35425e-09
YMR090W	YMR090W	1.7107	5.46988	1.40528e-09
YPR154W	PIN3	1.83189	6.72712	1.42204e-09
YOR347C	PYK2	1.45856	7.24255	1.61391e-09
YCR021C	HSP30	2.61874	6.6409	1.72375e-09
YKL051W	SFK1	1.42786	5.71325	1.81435e-09
YOR219C	STE13	1.47827	7.70738	1.81435e-09
YBR203W	COS111	2.09358	5.92257	1.97793e-09
YNR060W	FRE4	1.83278	6.29813	2.18864e-09
YFL016C	MDJ1	1.20085	8.1665	2.27596e-09
YMR136W	GAT2	1.78663	6.67905	2.5576e-09
YDR406W	PDR15	1.45434	7.50078	2.82651e-09
YMR262W	YMR262W	1.6355	6.05271	3.59315e-09
YER144C	UBP5	1.12576	6.97247	3.66872e-09
YDR003W	RCR2	1.34506	5.40877	3.82505e-09
YDR534C	FIT1	2.45861	5.21152	4.03136e-09
YMR009W	ADI1	1.19031	6.76628	4.06806e-09
YBR284W	YBR284W	1.99986	4.87727	4.63737e-09
YJL172W	CPS1	1.00217	8.65481	4.99748e-09
YJL213W	YJL213W	1.37101	6.80449	6.00884e-09
YNL077W	APJ1	1.49778	6.69846	6.90599e-09
YAL034C	FUN19	1.82291	6.02723	9.05782e-09
YER079W	YER079W	1.8719	5.09434	9.51435e-09
YLR225C	YLR225C	1.39962	5.85072	9.55616e-09
YPL149W	ATG5	1.74023	6.47067	9.73545e-09
YKL065C	YET1	1.27923	7.6627	1.17625e-08
YOL082W	ATG19	1.13478	6.84894	1.17625e-08
YLR177W	YLR177W	2.51363	7.6883	1.2906e-08
YFR014C	CMK1	1.21548	6.63621	1.34539e-08
YDR247W	VHS1	1.97282	5.99281	1.5145e-08
YJL163C	YJL163C	1.55601	5.24011	1.57428e-08
YOR137C	SIA1	2.01675	6.24178	1.58416e-08
YGR256W	GND2	2.36215	4.88788	1.60035e-08
YMR040W	YET2	2.99256	4.55938	1.85052e-08
YMR107W	SPG4	5.08824	3.92871	2.12112e-08
YDL024C	DIA3	2.74	3.87817	2.32266e-08
YGR086C	PIL1	0.971143	10.5616	2.46727e-08
YMR053C	STB2	1.85398	6.04869	2.52484e-08
YGL227W	VID30	1.41851	6.76266	2.98946e-08
YDR513W	GRX2	1.28911	7.50789	3.02732e-08
YPL004C	LSP1	1.0039	9.40706	3.68335e-08
YKL001C	MET14	1.48837	6.26994	3.82821e-08
YPR184W	GDB1	2.10789	7.84956	3.95185e-08
YOR208W	PTP2	1.14928	6.74352	4.02974e-08
YIL099W	SGA1	2.50453	4.26201	4.18316e-08
YPL123C	RNY1	1.60082	5.24787	4.81887e-08
YMR173W-A	YMR173W-A	1.49844	7.5912	5.05023e-08
YLL039C	UBI4	1.05931	8.52611	5.74898e-08
YGL104C	VPS73	1.40901	5.57973	5.91609e-08
YMR104C	YPK2	1.7898	7.58716	5.92304e-08
YPR036W-A	YPR036W-A	1.12095	8.96747	6.75442e-08
YBR056W	YBR056W	1.10214	7.38556	7.50896e-08
YMR085W	YMR085W	2.26326	5.77107	9.15069e-08
YDR391C	YDR391C	1.58344	5.76283	9.64386e-08
YGL180W	ATG1	1.31875	6.34188	1.08688e-07
YNR047W	FPK1	1.09079	7.89333	1.30623e-07
YMR261C	TPS3	1.09658	8.88126	1.50473e-07
YKL188C	PXA2	1.53388	5.1126	1.56725e-07
YKL151C	YKL151C	1.46816	6.06336	1.57713e-07
YDL021W	GPM2	2.61967	3.88327	1.57713e-07
YBR161W	CSH1	1.16447	5.50385	1.61594e-07
YDL230W	PTP1	1.12653	5.85027	1.65171e-07
YLR312C	YLR312C	2.52459	3.47742	1.70901e-07
YMR008C	PLB1	1.08949	8.68463	1.91993e-07
YBR182C	SMP1	1.78499	4.67843	1.95753e-07
YML070W	DAK1	1.03607	8.21661	1.96314e-07
YPL203W	TPK2	1.06283	6.65426	2.66738e-07
YDR001C	NTH1	1.14287	8.67042	2.88894e-07
YHR030C	SLT2	0.927244	7.63649	2.88894e-07
YGR130C	YGR130C	1.27177	8.3946	2.90385e-07
YMR139W	RIM11	0.952347	6.75741	2.95941e-07
YHR139C	SPS100	2.76893	4.36165	2.97071e-07
YHR137W	ARO9	1.03133	7.10847	2.97071e-07
YKR075C	YKR075C	1.48986	6.72223	3.08841e-07
YML004C	GLO1	1.03378	8.02073	3.12102e-07
YPL223C	GRE1	2.78315	4.63404	3.20371e-07
YIR039C	YPS6	2.0749	5.25935	3.32152e-07
YJL106W	IME2	1.86711	4.39943	3.43163e-07
YIL077C	YIL077C	1.41138	5.29105	3.44564e-07
YOR386W	PHR1	1.50886	6.26944	3.96248e-07
YDR435C	PPM1	1.21537	6.14086	3.9877e-07
YDL048C	STP4	1.81553	5.60762	4.11772e-07
YHR016C	YSC84	1.34333	6.37911	4.24481e-07
YML127W	RSC9	0.895154	7.61964	4.35283e-07
YDL174C	DLD1	0.915573	8.719	4.50037e-07
YPL186C	UIP4	2.41087	4.07668	4.88044e-07
YJR019C	TES1	1.76953	5.67508	5.13422e-07
YPR149W	NCE102	0.911066	8.43959	5.84801e-07
YBR241C	YBR241C	1.44271	6.98127	5.95793e-07
YMR315W	YMR315W	0.942536	7.82873	7.1198e-07
YPR198W	SGE1	0.997249	6.75073	7.27425e-07
YEL012W	UBC8	1.6808	5.16298	7.32536e-07
YKL193C	SDS22	1.00638	6.55998	8.30735e-07
YKL103C	LAP4	1.16742	6.58433	8.90946e-07
YJR106W	ECM27	1.28407	6.34924	8.9369e-07
YPL222W	FMP40	1.16265	6.63542	9.54548e-07
YAL005C	SSA1	0.872159	10.2126	9.54548e-07
YNL020C	ARK1	1.34401	6.03256	9.9566e-07
YCR073W-A	SOL2	0.863324	6.89339	1.08137e-06
YBR290W	BSD2	1.11301	6.6468	1.16068e-06
YGR288W	MAL13	1.50549	5.16165	1.1665e-06
YOR298C-A	MBF1	1.05609	8.84975	1.18107e-06
YER130C	YER130C	1.04016	6.33527	1.20618e-06
YIL056W	VHR1	1.43466	7.54398	1.29187e-06
YPR151C	SUE1	1.934	4.79736	1.54338e-06
YKL034W	TUL1	0.895716	6.2182	1.66705e-06
YKL218C	SRY1	1.60933	6.19758	1.6787e-06
YDR231C	COX20	1.17018	5.32236	1.6926e-06
YGR122W	YGR122W	1.04965	5.90613	1.71298e-06
YDR530C	APA2	0.988063	5.67463	2.19326e-06
YGL059W	PKP2	1.40877	5.5967	2.23898e-06
YNL115C	YNL115C	1.06487	6.41074	2.33301e-06
YKL159C	RCN1	1.74838	6.14709	2.62432e-06
YOR289W	YOR289W	2.01915	4.98926	2.63863e-06
YJR096W	YJR096W	1.27182	5.9664	2.75361e-06
YMR206W	YMR206W	4.61804	3.15422	2.77118e-06
YDR119W-A	YDR119W-A	2.44606	4.2744	2.7733e-06
YIL111W	COX5B	1.23532	6.0238	2.79327e-06
YBL086C	YBL086C	1.04009	6.46536	2.80294e-06
YPL054W	LEE1	2.99348	4.62522	2.89312e-06
YOL158C	ENB1	1.02957	7.7171	2.89312e-06
YLL058W	YLL058W	1.16344	6.08678	2.99014e-06
YFL054C	YFL054C	1.51334	5.68557	2.99014e-06
YHR092C	HXT4	1.35998	6.9761	3.00765e-06
YIL155C	GUT2	1.6591	8.26458	3.1586e-06
YDL087C	LUC7	1.20467	5.06414	3.20108e-06
YCR030C	SYP1	0.825313	7.72941	3.38934e-06
YPL100W	ATG21	1.03576	5.19378	3.52457e-06
YKL148C	SDH1	1.20586	7.56372	3.60341e-06
YOR328W	PDR10	1.18287	6.51846	4.02251e-06
YEL039C	CYC7	2.18374	5.30862	4.08653e-06
YJR059W	PTK2	1.19811	8.33054	4.24361e-06
YJL094C	KHA1	1.08917	7.15962	4.32421e-06
YDL206W	YDL206W	1.3308	6.03879	4.34555e-06
YGR019W	UGA1	1.11452	6.12602	4.57451e-06
YDR069C	DOA4	0.943392	6.37801	4.58453e-06
YJL083W	TAX4	1.28767	5.80251	4.67431e-06
YLR152C	YLR152C	1.3344	5.49943	4.74381e-06
YHL024W	RIM4	1.34548	4.79225	4.84401e-06
YER098W	UBP9	1.29924	5.52187	4.88077e-06
YPR061C	JID1	1.52684	4.85481	5.04782e-06
YLR081W	GAL2	2.07917	3.85983	5.67623e-06
YMR265C	YMR265C	1.05081	5.58442	5.91937e-06
YKL150W	MCR1	1.07429	7.04026	5.99432e-06
YLR108C	YLR108C	0.907891	6.67616	6.36459e-06
YGR023W	MTL1	1.47592	6.60317	6.50332e-06
YPL148C	PPT2	1.85877	3.65868	6.62934e-06
YMR173W	DDR48	1.87364	5.90904	6.84493e-06
YDL233W	YDL233W	1.02945	5.97092	6.94222e-06
YNL027W	CRZ1	0.903956	6.96701	7.00379e-06
YNL173C	MDG1	0.906652	7.04614	7.25859e-06
YBR139W	YBR139W	0.9534	7.55824	7.79136e-06
YKL100C	YKL100C	0.776531	7.48001	8.43205e-06
YDL130W-A	STF1	1.52026	5.63315	8.55846e-06
YGL205W	POX1	2.40438	4.6236	8.89091e-06
YMR031C	EIS1	0.934842	7.84902	1.02562e-05
YPL221W	FLC1	1.21099	8.6719	1.14651e-05
YLR431C	ATG23	1.10269	4.57787	1.29435e-05
YJL066C	MPM1	1.06765	5.78748	1.29921e-05
YGR131W	FHN1	2.18829	3.93549	1.31049e-05
YIL097W	FYV10	1.22936	5.24475	1.54727e-05
YAR027W	UIP3	1.31421	6.18959	1.65687e-05
YJR087W	YJR087W	5.02125	2.39164	1.89463e-05
YNL011C	YNL011C	0.978952	5.59544	1.92107e-05
YIL162W	SUC2	1.02332	6.98598	2.01315e-05
YKR067W	GPT2	0.92307	7.25876	2.10901e-05
YNL042W	BOP3	1.03114	5.27035	2.21273e-05
YMR039C	SUB1	0.994983	6.60836	2.23088e-05
YJL100W	LSB6	1.15106	6.38639	2.30211e-05
YBR147W	RTC2	1.89545	4.17679	2.42551e-05
YGR289C	MAL11	1.98282	5.02474	2.47557e-05
YBR050C	REG2	2.70493	3.76897	2.56381e-05
YJL166W	QCR8	0.949709	6.75263	2.56473e-05
YNR006W	VPS27	0.855836	6.50565	2.56967e-05
YJL103C	GSM1	1.62132	5.0563	2.78365e-05
YGL157W	ARI1	0.909198	7.99968	2.78365e-05
YMR281W	GPI12	1.13776	5.46386	2.78556e-05
YJL155C	FBP26	1.09195	5.77526	2.85524e-05
YBR150C	TBS1	0.852554	6.74576	3.24921e-05
YNL208W	YNL208W	0.924661	9.24108	3.49335e-05
YDR330W	UBX5	0.962177	6.30567	3.49927e-05
YDR517W	GRH1	0.929564	7.51502	3.61155e-05
YOR267C	HRK1	0.909117	7.50122	3.61913e-05
YFL030W	AGX1	1.75736	4.28592	3.82483e-05
YML130C	ERO1	0.788581	7.77634	4.20769e-05
YMR140W	SIP5	1.00575	6.6391	4.48341e-05
YMR164C	MSS11	1.08054	5.75249	4.49635e-05
YIL053W	RHR2	0.901201	10.4127	4.57682e-05
YMR110C	HFD1	0.991827	7.12401	4.79558e-05
YHL027W	RIM101	0.966605	7.42483	4.83058e-05
YMR135C	GID8	0.996655	6.80767	4.90898e-05
YER015W	FAA2	0.879676	5.49027	5.20339e-05
YBR016W	YBR016W	1.45922	6.53186	5.36585e-05
YOR054C	VHS3	1.19269	7.03205	5.39693e-05
YLL041C	SDH2	0.84723	6.39846	5.41808e-05
YMR152W	YIM1	0.989887	6.28053	5.60597e-05
YPR005C	HAL1	1.3299	5.25929	5.64093e-05
YNL196C	SLZ1	3.32209	3.03545	5.646e-05
YDR306C	YDR306C	0.948971	5.84629	5.78839e-05
YBR018C	GAL7	2.39762	3.36931	5.80416e-05
YPL219W	PCL8	1.19451	5.8012	5.93907e-05
YDL072C	YET3	0.894842	7.4063	5.9835e-05
YOL107W	YOL107W	0.932003	5.79719	6.141e-05
YGR144W	THI4	2.32365	4.46809	6.34854e-05
YGR205W	TDA10	0.939077	6.08419	6.36087e-05
YJR036C	HUL4	1.10111	4.96151	6.49849e-05
YHR017W	YSC83	0.962549	5.92774	6.53441e-05
YKR089C	TGL4	0.862813	8.00803	6.67219e-05
YPL156C	PRM4	1.87187	4.2484	7.16026e-05
YHR161C	YAP1801	0.931779	7.46428	7.21982e-05
YMR037C	MSN2	0.786725	7.39726	7.25901e-05
YKR097W	PCK1	1.83838	4.22498	7.29084e-05
YBR149W	ARA1	0.965551	8.22613	7.43938e-05
YGL219C	MDM34	0.7122	6.50192	7.62381e-05
YKL093W	MBR1	2.31719	3.94801	7.6856e-05
YIR016W	YIR016W	1.4517	6.79085	7.71632e-05
YPL061W	ALD6	0.879612	11.8655	7.87201e-05
YBR052C	RFS1	1.06627	6.95086	8.09389e-05
YDR178W	SDH4	1.16018	6.75784	8.23199e-05
YBR006W	UGA2	1.16918	5.47066	8.63122e-05
YJL161W	FMP33	1.97793	3.58356	8.66276e-05
YKR066C	CCP1	0.687151	8.03216	8.71126e-05
YOR162C	YRR1	0.909769	6.08471	8.71706e-05
YOR018W	ROD1	1.02912	6.34104	8.90666e-05
YGL158W	RCK1	2.58466	3.23002	9.47822e-05
YBR101C	FES1	0.894933	7.89604	9.501e-05
YOR317W	FAA1	0.681964	9.43561	9.71751e-05
YGR237C	YGR237C	1.09943	6.79684	9.78783e-05
YNL007C	SIS1	0.872586	9.01306	0.000103854
YMR232W	FUS2	2.13315	3.83178	0.000104626
YIL048W	NEO1	0.713718	7.29264	0.000108737
YGR046W	TAM41	0.824052	5.72332	0.000115031
YDL169C	UGX2	1.90876	3.75656	0.000128577
YHR037W	PUT2	0.729164	6.45102	0.000128577
YBR036C	CSG2	0.648603	7.88319	0.000128577
YGL229C	SAP4	1.09475	5.83745	0.000131756
YOR035C	SHE4	0.89496	7.04051	0.000132363
YMR114C	YMR114C	1.06616	4.86718	0.000134877
YBL078C	ATG8	1.35867	4.75943	0.00013515
YNL134C	YNL134C	0.82628	6.42016	0.000136993
YDR129C	SAC6	0.671191	9.13774	0.000144451
YKL163W	PIR3	1.71675	4.49985	0.000144487
YHR033W	YHR033W	1.29819	7.86579	0.000144487
YGL127C	SOH1	0.97401	5.70975	0.000144687
YGR112W	SHY1	0.935747	5.18412	0.00014915
YPR065W	ROX1	1.00131	7.03113	0.000153393
YOL085C	YOL085C	4.55204	2.20106	0.000170769
YPL206C	PGC1	0.675234	6.96445	0.000181942
YOL048C	RRT8	1.07581	5.92456	0.000189351
YKL133C	YKL133C	1.41388	4.77726	0.000191003
YIL036W	CST6	0.909313	7.20836	0.000198354
YLL019C	KNS1	1.16547	8.04688	0.000204404
YAL060W	BDH1	0.754161	8.3389	0.000204653
YDR251W	PAM1	0.782752	7.70163	0.000208587
YGR287C	IMA1	1.34809	4.11469	0.00021296
YJL139C	YUR1	1.11556	5.27337	0.000220461
YDR277C	MTH1	1.41529	5.78911	0.000236423
YOR344C	TYE7	0.955461	6.57293	0.00023817
YLR392C	ART10	0.97791	5.42514	0.000245071
YCL034W	LSB5	0.609564	7.04644	0.000245071
YGL052W	YGL052W	3.84152	2.8281	0.000247735
YJL082W	IML2	0.90261	7.07838	0.000252903
YGL036W	YGL036W	0.805472	8.14618	0.000253612
YDR380W	ARO10	1.02342	7.36292	0.000259664
YOR139C	YOR139C	4.45626	2.01671	0.000266898
YLR438W	CAR2	0.85185	8.48389	0.000267632
YOL117W	RRI2	0.973763	5.13443	0.000275601
YMR020W	FMS1	0.847098	6.19835	0.00027845
YGR240C-A	YGR240C-A	4.48042	2.11553	0.00027845
YKL026C	GPX1	1.96975	4.31041	0.00027845
YGR127W	YGR127W	0.886627	5.38635	0.000279516
YNL098C	RAS2	0.729971	7.89011	0.000291559
YCR007C	YCR007C	1.69561	4.30057	0.000300574
YIR007W	YIR007W	0.828126	5.91841	0.000307636
YBR004C	GPI18	1.11051	5.91512	0.000320764
YNL008C	ASI3	0.832707	6.71167	0.000326673
YNL092W	YNL092W	1.3986	5.29457	0.000333346
YJL060W	BNA3	0.709132	6.74615	0.000345222
YLR006C	SSK1	0.929395	6.47594	0.000345593
YBR046C	ZTA1	0.881618	6.12723	0.000347655
YOR285W	RDL1	1.1196	7.53362	0.000359711
YNR019W	ARE2	0.666753	8.97718	0.000360125
YNR034W	SOL1	1.02747	5.44508	0.000399631
YBR128C	ATG14	1.60061	4.20564	0.000401942
YCL025C	AGP1	0.862325	7.05148	0.000403793
YMR023C	MSS1	0.97271	4.71567	0.000414273
YLR107W	REX3	1.001	5.52921	0.000414273
YPL159C	PET20	1.07743	5.41313	0.000440023
YNR034W-A	YNR034W-A	3.53804	2.86911	0.000451395
YPL003W	ULA1	0.749402	6.08263	0.000451395
YBR212W	NGR1	0.954782	7.48984	0.000452033
YKL129C	MYO3	0.770605	7.88709	0.000461181
YOR245C	DGA1	1.11988	6.01739	0.000477928
YKL201C	MNN4	0.913032	6.42136	0.000483014
YNL193W	YNL193W	0.753505	6.42639	0.000487065
YDR379C-A	YDR379C-A	1.22932	4.4837	0.000512489
YGR241C	YAP1802	0.681451	6.93905	0.000517472
YOR223W	YOR223W	1.04349	5.7974	0.000522801
YFR022W	ROG3	1.05517	5.26298	0.000555066
YDL010W	GRX6	0.800998	5.93616	0.000565815
YMR070W	MOT3	0.952311	7.65389	0.000574458
YPL113C	YPL113C	1.72926	4.02639	0.000574458
YBR298C	MAL31	1.52856	5.61484	0.000611924
YBR053C	YBR053C	0.914194	6.44519	0.000629951
YIR025W	MND2	1.33112	4.25568	0.000648824
YOR113W	AZF1	0.974322	6.53594	0.000692585
YDR479C	PEX29	0.870974	6.11886	0.000692637
YDL012C	YDL012C	0.915833	5.69278	0.000732076
YIL045W	PIG2	1.47626	4.97083	0.000749974
YAL031C	GIP4	0.948851	5.92568	0.000759904
YGR126W	YGR126W	1.15583	4.40474	0.000759904
YIR014W	YIR014W	1.64667	4.84057	0.000788883
YPL060W	MFM1	1.02602	4.36049	0.000824011
YDR387C	YDR387C	0.902212	5.86484	0.000824011
YCL035C	GRX1	0.908063	6.96145	0.000846665
YGL178W	MPT5	0.725989	7.21578	0.000863066
YDL019C	OSH2	0.762544	8.60435	0.000872463
YKL213C	DOA1	0.618037	7.55864	0.000873794
YFL029C	CAK1	0.975357	4.89523	0.000881833
YOR176W	HEM15	0.710679	6.93505	0.000898111
YNR010W	CSE2	1.36445	4.72499	0.000960927
YJR078W	BNA2	1.08523	4.84099	0.000967397
YDL194W	SNF3	0.981419	5.47716	0.000975166
YIL042C	PKP1	0.895783	5.66005	0.000981825
YKL023W	YKL023W	0.793243	5.71446	0.00103337
YJL153C	INO1	1.11785	5.60343	0.00105174
YFL042C	YFL042C	0.788683	5.93454	0.00107573
YNL117W	MLS1	1.85211	3.59101	0.00107791
YMR030W	RSF1	0.970411	5.04402	0.00113867
YGL198W	YIP4	0.603938	7.22919	0.00115021
YMR251W	GTO3	1.72553	3.51078	0.00116828
YBR223C	TDP1	1.08516	5.69355	0.00118613
YPL111W	CAR1	0.783741	7.6487	0.00123799
YOR275C	RIM20	0.627504	6.74561	0.00124599
YDR041W	RSM10	1.10533	6.05996	0.00130161
YDL079C	MRK1	1.52619	4.95635	0.00130959
YIL108W	YIL108W	0.721378	7.79246	0.00133987
YKR098C	UBP11	1.01774	6.33092	0.0013409
YNR001C	CIT1	0.584636	8.2572	0.00143544
YOR089C	VPS21	0.784391	6.36407	0.00143544
YEL057C	YEL057C	2.64865	2.94757	0.00144422
YBR297W	MAL33	1.17796	5.21756	0.00144422
YNL003C	PET8	0.85927	6.20974	0.00145353
YKL141W	SDH3	0.702932	6.83274	0.00151317
YMR295C	YMR295C	0.785722	7.34562	0.00151317
YDL216C	RRI1	0.964503	4.78326	0.0015146
YHR198C	AIM18	0.848225	5.31956	0.00151575
YOR288C	MPD1	1.20764	5.25014	0.00157721
YIL154C	IMP2'	0.815915	6.46666	0.0016195
YJR091C	JSN1	0.882377	8.04824	0.00162771
YOR155C	ISN1	0.677644	6.66048	0.00165946
YBR225W	YBR225W	0.78883	6.28477	0.00174132
YMR197C	VTI1	0.857449	6.1101	0.00178163
YNL157W	IGO1	0.771304	6.71937	0.00181366
YOL108C	INO4	1.00605	5.23729	0.00186199
YDL237W	AIM6	0.545086	6.79959	0.00187637
YKL121W	DGR2	1.09055	4.90204	0.00191819
YOL071W	EMI5	0.912773	5.15052	0.00194538
YNL097W-A	YNL097W-A	3.53923	2.96627	0.00196624
YOR023C	AHC1	0.574593	6.83403	0.00196887
YBR204C	LDH1	0.732567	5.86903	0.00198354
YGR080W	TWF1	0.725426	6.30619	0.00200343
YLR349W	YLR349W	3.38551	2.30048	0.00201434
YBR045C	GIP1	1.26719	4.9733	0.00201631
YDR423C	CAD1	0.700795	6.01649	0.00202492
YBR024W	SCO2	1.31768	4.19265	0.00202552
YKL124W	SSH4	0.908988	5.14179	0.00202552
YDR273W	DON1	1.73266	4.18181	0.00202552
YIL153W	RRD1	0.650834	6.83001	0.00203772
YPL259C	APM1	0.614064	6.70007	0.00204864
YKL146W	AVT3	0.73252	7.37136	0.00205762
YCL026C-B	HBN1	1.73445	4.29721	0.00208323
YPL166W	ATG29	1.32317	4.26231	0.00209718
YLR324W	PEX30	0.621097	6.3093	0.00215135
YLR248W	RCK2	0.540962	7.34993	0.00221443
YLR164W	YLR164W	1.299	3.99699	0.00225514
YBR066C	NRG2	1.23353	4.81976	0.00225514
YER039C	HVG1	1.29481	4.27404	0.00233815
YPL119C	DBP1	1.30489	5.44532	0.00235391
YLR241W	YLR241W	0.656654	7.10827	0.00253171
YDL027C	YDL027C	0.732441	6.09645	0.00257221
YNL223W	ATG4	0.80132	5.19208	0.00259017
YKR009C	FOX2	1.02517	5.13473	0.00261932
YCR061W	YCR061W	0.72428	8.22922	0.0026341
YNL100W	AIM37	0.849623	5.72292	0.0026596
YPR079W	MRL1	1.12895	5.1885	0.00267887
YBR295W	PCA1	0.715799	6.57221	0.00269153
YMR210W	YMR210W	0.777929	6.09546	0.00275367
YNL074C	MLF3	0.697133	7.22106	0.0027678
YBR285W	YBR285W	2.30543	3.07738	0.00277714
YGR183C	QCR9	0.690125	6.13303	0.00280888
YGR161W-C	YGR161W-C	1.51622	4.75137	0.00281181
YHR113W	APE4	0.54106	7.07676	0.00285564
YCL039W	GID7	0.813578	6.8481	0.00290733
YKR061W	KTR2	0.797455	4.96138	0.00290733
YBR116C	YBR116C	4.58459	2.76714	0.00294318
YKL064W	MNR2	0.678443	7.75794	0.00294318
YGL121C	GPG1	1.75285	3.44874	0.00299646
YJR085C	YJR085C	0.787709	7.23777	0.0030763
YPL119C-A	YPL119C-A	2.69624	2.35551	0.00312049
YGR174C	CBP4	0.889247	4.84306	0.00313525
YER119C	AVT6	0.770142	6.3986	0.0031465
YNL009W	IDP3	1.4033	3.96489	0.0031465
YOR292C	YOR292C	0.789222	5.40451	0.00334659
YML117W	NAB6	0.806491	8.51963	0.00336274
YOR131C	YOR131C	0.782874	5.82576	0.00343176
YDL125C	HNT1	0.691464	7.71075	0.0034454
YDR425W	SNX41	0.900819	6.16833	0.00347655
YBL029C-A	YBL029C-A	1.05944	4.87278	0.0035119
YCR100C	YCR100C	1.19407	4.17255	0.00356884
YIL017C	VID28	0.790088	6.40175	0.0035756
YPL249C	GYP5	0.588853	6.79981	0.00358527
YBL015W	ACH1	0.637827	6.21186	0.00362825
YDR255C	RMD5	0.831951	5.21525	0.00363268
YMR253C	YMR253C	0.846615	5.14586	0.00369494
YKL126W	YPK1	0.567009	7.65935	0.00373533
YLR446W	YLR446W	0.930897	4.66245	0.00375765
YPL154C	PEP4	0.604227	9.18852	0.00380216
YCR068W	ATG15	1.00042	6.30063	0.00381494
YGR258C	RAD2	0.897496	7.84514	0.00385233
YPR167C	MET16	0.912307	4.78162	0.00390208
YKL094W	YJU3	0.601805	7.90723	0.00393436
YHR189W	PTH1	1.16438	4.79612	0.00398141
YOR299W	BUD7	0.571047	7.36421	0.00404178
YJL089W	SIP4	1.69206	3.61363	0.00410108
YBR293W	VBA2	0.683367	5.59554	0.00410108
YPR008W	HAA1	0.667556	6.38937	0.00414798
YDL091C	UBX3	0.859182	5.47261	0.00422817
YDR436W	PPZ2	0.899366	6.38934	0.00424588
YLR219W	MSC3	0.909985	7.01978	0.00427339
YIL100W	YIL100W	3.3308	3.18608	0.00433638
YOL087C	YOL087C	0.749133	7.39152	0.00449472
YNL073W	MSK1	0.590891	6.73697	0.00451404
YIL169C	YIL169C	2.50725	2.88736	0.00453077
YEL024W	RIP1	0.577057	6.7756	0.00456754
YDR329C	PEX3	0.548933	6.40365	0.00459724
YOL015W	IRC10	1.19128	3.86987	0.0046254
YLR375W	STP3	0.655468	7.2994	0.00463425
YKL087C	CYT2	0.63735	5.83906	0.00467457
YNL200C	YNL200C	0.87154	5.07909	0.00469101
YKL096W	CWP1	0.638464	9.73529	0.00471805
YDR533C	HSP31	0.834053	5.29113	0.00479022
YNL237W	YTP1	1.2187	4.03596	0.00480489
YHL010C	ETP1	0.658283	5.59734	0.00514801
YBR269C	FMP21	0.850574	5.09865	0.00521869
YER033C	ZRG8	1.04433	6.46438	0.00523181
YHR195W	NVJ1	0.819205	6.12666	0.00531201
YNR007C	ATG3	0.888997	4.73728	0.00532812
YDR058C	TGL2	1.42327	3.72623	0.00533181
YDR332W	IRC3	0.685434	5.0882	0.00539142
YIL088C	AVT7	0.508662	7.43188	0.00544544
YGL160W	AIM14	0.602884	6.20074	0.00544863
YEL020C	YEL020C	0.576961	5.62744	0.00546794
YGL010W	YGL010W	1.32089	3.97844	0.00549992
YER093C-A	AIM11	1.23654	3.93705	0.00550415
YOR040W	GLO4	0.896771	4.64889	0.00554423
YPL224C	MMT2	0.615223	6.20435	0.0055784
YKR046C	PET10	0.595866	8.14211	0.00558627
YCL043C	PDI1	0.493815	10.4961	0.00560607
YDL173W	PAR32	0.588701	7.07024	0.00561014
YLR284C	ECI1	1.39516	4.07019	0.00561014
YDR285W	ZIP1	0.998757	4.871	0.00561121
YDL238C	GUD1	0.789427	5.16176	0.00567703
YKR005C	YKR005C	1.04372	3.98703	0.00568166
YDR368W	YPR1	0.767836	6.63546	0.00570517
YCR010C	ADY2	2.52302	2.55492	0.00570876
YPL277C	YPL277C	1.90387	3.59105	0.00573123
YOR065W	CYT1	0.626381	7.4745	0.0057848
YOL100W	PKH2	0.568178	6.45546	0.00590161
YDR204W	COQ4	0.728413	6.32319	0.00590161
YPR160W-A	YPR160W-A	2.38556	2.81108	0.00592904
YNL183C	NPR1	0.582331	6.74125	0.0059435
YGL237C	HAP2	0.927691	4.71257	0.00600279
YPR193C	HPA2	2.06054	3.33008	0.00622442
YGR136W	LSB1	0.887142	6.01977	0.00622442
YBL091C-A	SCS22	1.05544	4.60079	0.00623767
YGR201C	YGR201C	0.978328	4.58005	0.00626832
YAL039C	CYC3	0.735971	6.5816	0.00641406
YER162C	RAD4	0.876586	5.48387	0.00641724
YOR214C	YOR214C	3.09469	2.10764	0.00646626
YOL060C	MAM3	0.727958	7.75842	0.00661294
YDR018C	YDR018C	1.93332	3.59577	0.00662425
YHL016C	DUR3	0.814136	4.77277	0.00676781
YOL083W	ATG34	0.87925	4.17246	0.00684092
YLR176C	RFX1	0.853558	5.76253	0.00685524
YGR066C	YGR066C	1.70437	3.31556	0.00699961
YPL260W	YPL260W	0.480145	7.61558	0.00702817
YBL101C	ECM21	0.586933	7.94889	0.00702817
YOR005C	DNL4	0.705601	5.97106	0.00704812
YLR142W	PUT1	1.31136	4.21719	0.00721051
YOR181W	LAS17	0.654231	6.78814	0.00722552
YGR146C	ECL1	0.72862	5.96658	0.00723002
YJL132W	YJL132W	0.734471	5.19428	0.00734675
YGL161C	YIP5	0.46404	7.01212	0.0073619
YMR021C	MAC1	0.86753	4.92944	0.0073619
YDL020C	RPN4	0.55564	7.62835	0.00763668
YMR035W	IMP2	0.885855	4.83858	0.00777402
YPL250C	ICY2	0.796889	7.00321	0.00780665
YHL002W	HSE1	0.598757	5.74964	0.00782772
YPR155C	NCA2	0.775415	5.58383	0.0081007
YNL253W	TEX1	0.751895	5.09952	0.00811563
YBR114W	RAD16	0.675201	6.36457	0.00816018
YPL248C	GAL4	1.24237	4.37829	0.00817672
YKL219W	COS9	0.711556	5.32023	0.00823407
YGL081W	YGL081W	2.07898	2.80598	0.00825935
YGL250W	RMR1	1.10918	4.47368	0.00830229
YNL156C	NSG2	0.444992	7.39825	0.00830229
YGR141W	VPS62	1.00271	6.16662	0.00855633
YFR050C	PRE4	0.566566	7.58697	0.00877852
YHL048W	COS8	0.928711	4.81267	0.00882764
YNL025C	SSN8	0.638005	5.25877	0.00899559
YMR181C	YMR181C	1.46891	4.6707	0.00924123
YJL101C	GSH1	0.503084	7.11561	0.00946034
YGL208W	SIP2	0.71936	5.08864	0.00946502
YMR313C	TGL3	0.516997	6.29729	0.00956593
YPL228W	CET1	0.642084	6.04174	0.00988568
YDL017W	CDC7	0.77508	5.0534	0.00999185
YHL036W	MUP3	0.977113	4.84202	0.0100423
YIL065C	FIS1	0.833936	5.68016	0.0103078
YLR173W	YLR173W	0.754307	5.98137	0.0103798
YGR197C	SNG1	0.750923	5.39762	0.0103798
YBR003W	COQ1	0.566365	6.35933	0.0105348
YLR362W	STE11	0.805115	5.29081	0.0107883
YCR009C	RVS161	0.719579	6.86317	0.0107956
YGR028W	MSP1	0.835317	5.79787	0.0108427
YFL053W	DAK2	1.70513	3.00964	0.0109
YHR150W	PEX28	0.59099	5.28989	0.010989
YKR049C	FMP46	1.07578	5.02857	0.0114976
YNL321W	VNX1	0.615295	7.528	0.0115061
YNR069C	BSC5	1.05765	4.93382	0.0116264
YGL122C	NAB2	0.606424	7.26197	0.0116934
YJR103W	URA8	0.548478	7.28511	0.0117182
YMR102C	YMR102C	0.631929	7.13742	0.0117211
YKL085W	MDH1	0.468878	7.31544	0.0121447
YBR033W	EDS1	1.29414	3.98662	0.012489
YGL126W	SCS3	0.565563	7.44801	0.0125538
YMR180C	CTL1	0.785533	5.45401	0.0126179
YKR019C	IRS4	0.762382	5.3867	0.0126681
YPL215W	CBP3	0.641672	5.47189	0.0128033
YPL109C	YPL109C	0.956016	5.19751	0.0128481
YGL091C	NBP35	0.572071	5.89456	0.0129584
YKL061W	BLI1	0.899438	4.26499	0.0129824
YDR402C	DIT2	1.87546	3.22054	0.0131954
YPR176C	BET2	0.562058	5.74649	0.0132765
YKR091W	SRL3	0.730359	6.0998	0.0133303
YFR039C	YFR039C	0.587202	7.07367	0.0133435
YIR015W	RPR2	1.03817	4.88648	0.0134069
YAL055W	PEX22	1.03374	3.63184	0.0134902
YDR379W	RGA2	0.558986	6.49376	0.013647
YDR338C	YDR338C	0.645268	5.66227	0.013726
YFR004W	RPN11	0.610271	7.34101	0.0138071
YER059W	PCL6	0.772447	5.56356	0.0138319
YGL141W	HUL5	0.547946	6.61703	0.0144079
YGL181W	GTS1	0.525071	6.07963	0.014589
YGR254W	ENO1	0.518058	10.2519	0.0147091
YLL033W	IRC19	1.38333	3.20627	0.0147506
YMR317W	YMR317W	1.63214	4.03544	0.0147506
YDR476C	YDR476C	0.689821	6.73302	0.0147506
YGL184C	STR3	1.09897	4.55667	0.0148343
YER175C	TMT1	0.674155	5.2297	0.015059
YBL033C	RIB1	0.595597	6.6321	0.0152216
YMR284W	YKU70	0.690632	5.52433	0.0152216
YOR186W	YOR186W	2.86772	2.05151	0.0152223
YNL158W	PGA1	0.791413	4.91653	0.0152687
YOL053W	AIM39	0.651912	5.4612	0.0153693
YLR299W	ECM38	0.607651	6.95604	0.0154029
YOL072W	THP1	0.685608	5.43925	0.0156842
YDR173C	ARG82	0.819509	5.15973	0.0156916
YLL057C	JLP1	1.59391	4.07616	0.0158021
YPR116W	RRG8	1.38148	4.299	0.0160633
YLR332W	MID2	0.655116	6.32626	0.0161495
YJL102W	MEF2	0.578323	5.91123	0.0162359
YHR022C	YHR022C	1.70755	3.10439	0.0162359
YDR148C	KGD2	0.408159	7.02101	0.0162642
YJL116C	NCA3	3.01847	2.524	0.016389
YHL025W	SNF6	0.52785	6.65586	0.0168829
YKL171W	NNK1	1.00114	7.25846	0.0171535
YGL062W	PYC1	0.493438	9.68789	0.0172129
YNL265C	IST1	0.810769	5.08923	0.0173884
YDL123W	SNA4	1.18555	5.06284	0.0174898
YIL157C	COA1	0.477894	5.74393	0.0179176
YLR093C	NYV1	0.777499	5.65619	0.0179685
YGL124C	MON1	0.558798	5.71855	0.0179685
YLR201C	COQ9	0.53931	5.3817	0.0179685
YGR087C	PDC6	1.50076	3.16551	0.0182441
YFL021W	GAT1	0.479259	7.40494	0.0182938
YIR038C	GTT1	0.666435	5.8083	0.0183551
YEL052W	AFG1	0.458852	6.94335	0.0187056
YPR158W	CUR1	0.690835	6.09349	0.0191084
YER053C-A	YER053C-A	1.28194	5.25969	0.0192498
YNL159C	ASI2	0.694922	5.33296	0.0194803
YIL033C	BCY1	0.539824	7.67166	0.0199259
YDR295C	HDA2	0.466977	5.88637	0.0199263
YBR165W	UBS1	0.724263	4.986	0.0199263
YGR053C	YGR053C	1.28534	3.02174	0.0200296
YLR250W	SSP120	0.613441	6.96654	0.0202476
YBR157C	ICS2	1.05261	4.00531	0.020278
YMR103C	YMR103C	0.780984	5.4707	0.0204977
YHR080C	YHR080C	0.752919	7.29483	0.0208384
YNL045W	LAP2	0.430487	7.77468	0.0208778
YFL044C	OTU1	0.634952	5.38865	0.0208988
YOR042W	CUE5	0.457744	7.16556	0.0210345
YGR213C	RTA1	1.79053	4.09054	0.0211236
YHR171W	ATG7	0.668542	5.05059	0.0211238
YDR490C	PKH1	0.644541	6.7063	0.0211651
YPR145C-A	YPR145C-A	1.77299	3.80002	0.0214116
YPL196W	OXR1	0.716622	5.0927	0.0215949
YNR032W	PPG1	0.52459	5.5602	0.0219197
YML057W	CMP2	0.474458	7.50517	0.0219937
YGR223C	HSV2	0.671105	6.11744	0.0222031
YBL041W	PRE7	0.456691	7.6559	0.0222031
YGR244C	LSC2	0.455704	8.16804	0.0222148
YLR090W	XDJ1	0.48891	6.60594	0.0225011
YCL047C	POF1	0.683368	5.11025	0.0226033
YDL070W	BDF2	0.562372	7.54014	0.0227959
YHR043C	DOG2	0.623761	5.78414	0.0234654
YPR075C	OPY2	0.51693	6.70377	0.0235597
YLR254C	NDL1	0.679236	4.68076	0.023707
YJL036W	SNX4	0.471938	6.1432	0.0237239
YDL015C	TSC13	0.51575	7.40876	0.0237464
YNL012W	SPO1	1.12885	3.66246	0.0240903
YAL053W	FLC2	0.513656	8.27173	0.024402
YMR121C	RPL15B	0.674015	5.67054	0.0244771
YOL113W	SKM1	0.545283	6.70672	0.0245066
YKL067W	YNK1	0.595477	6.72531	0.0245066
YDR059C	UBC5	1.63401	8.09937	0.0246768
YNL241C	ZWF1	0.424504	8.61147	0.0247083
YOL129W	VPS68	0.601085	6.73246	0.0247083
YJL016W	YJL016W	0.636439	6.36196	0.0247646
YGR202C	PCT1	0.511785	6.07075	0.0252344
YKR076W	ECM4	0.648477	5.22403	0.0256987
YML002W	YML002W	0.810572	5.45671	0.0260066
YCL016C	DCC1	0.613529	4.80553	0.0261441
YMR111C	YMR111C	0.637474	4.75827	0.0265127
YPL005W	AEP3	0.85222	5.03065	0.0265785
YMR096W	SNZ1	0.88262	5.95702	0.0266777
YGL248W	PDE1	0.508825	6.24776	0.0266864
YMR068W	AVO2	0.589523	4.98998	0.0266864
YOR070C	GYP1	0.432421	6.38366	0.0266864
YOR209C	NPT1	0.380917	7.90314	0.0267776
YGR111W	YGR111W	0.570926	5.94171	0.0268361
YML067C	ERV41	0.480207	6.45986	0.0268492
YDR185C	UPS3	1.45039	3.57648	0.0270564
YOL159C	YOL159C	0.821377	4.51798	0.027118
YPR066W	UBA3	0.679772	4.62847	0.0271332
YOL162W	YOL162W	2.11749	2.60076	0.027853
YGL183C	MND1	1.95073	2.56776	0.0278879
YJL070C	YJL070C	0.606248	6.0237	0.028254
YAL040C	CLN3	0.537915	7.38416	0.0282819
YNL155W	YNL155W	0.55206	7.05003	0.0283999
YBR199W	KTR4	0.436605	7.40324	0.0286116
YER096W	SHC1	0.672977	4.43374	0.0287336
YHR075C	PPE1	0.862595	4.63254	0.0289857
YOR177C	MPC54	1.61855	3.0644	0.0294707
YPL164C	MLH3	0.503604	5.42275	0.0296849
YIL044C	AGE2	0.476792	6.64836	0.029821
YGR109W-B	YGR109W-B	1.18597	5.00439	0.0299206
YMR156C	TPP1	1.24222	3.71281	0.0301278
YBR145W	ADH5	0.617264	5.68133	0.0301278
YLR387C	REH1	0.405385	6.41742	0.0301694
YHR082C	KSP1	0.584052	8.44521	0.0306357
YLR001C	YLR001C	0.604933	6.31405	0.0308946
YGR236C	SPG1	2.86372	2.33963	0.0308946
YNR035C	ARC35	0.401681	7.41186	0.0312639
YOR027W	STI1	0.436854	9.53836	0.0314351
YHR180W	YHR180W	1.85338	2.906	0.0315895
YPL070W	MUK1	0.551368	5.81318	0.0316185
YLR256W	HAP1	0.64128	7.43067	0.0317347
YKR017C	YKR017C	0.582392	5.04939	0.0318878
YMR036C	MIH1	0.559905	5.4005	0.0321447
YHR190W	ERG9	0.360871	8.78945	0.0323412
YKL168C	KKQ8	0.653125	5.98566	0.032574
YPL036W	PMA2	0.681874	4.95149	0.0326147
YER088C	DOT6	0.548827	8.5117	0.0328231
YPL014W	YPL014W	0.767271	5.26938	0.0328892
YKR088C	TVP38	0.49125	6.46696	0.0334475
YOL159C-A	YOL159C-A	0.906344	3.88331	0.0335305
YOR362C	PRE10	0.419824	7.49318	0.0335837
YBR062C	YBR062C	0.650948	4.75022	0.0336133
YJL053W	PEP8	0.604391	5.64192	0.0337694
YPL135W	ISU1	0.469673	7.16627	0.03383
YKR052C	MRS4	0.573619	5.68991	0.0339139
YCR004C	YCP4	0.397871	7.78725	0.0340406
YLR231C	BNA5	0.477974	7.12074	0.0341997
YER143W	DDI1	0.63534	6.00172	0.034467
YCL042W	YCL042W	1.61582	2.63894	0.0344763
YER076C	YER076C	0.709307	4.49548	0.0345153
YER063W	THO1	0.418997	7.05549	0.034709
YDR042C	YDR042C	1.73275	2.32152	0.0349624
YDL128W	VCX1	0.448506	7.00205	0.0354817
YIL006W	YIA6	0.905152	4.61166	0.0365023
YBR126W-A	YBR126W-A	0.972464	6.67945	0.036521
YHR140W	YHR140W	1.29855	3.56505	0.0366175
YFR021W	ATG18	0.494738	5.91252	0.0368245
YHR071W	PCL5	0.556402	7.75298	0.0370367
YDR475C	JIP4	0.540138	6.66598	0.0370367
YAR019C	CDC15	0.561145	6.23994	0.037118
YNL293W	MSB3	0.697933	6.6313	0.037244
YOR128C	ADE2	0.376346	9.52268	0.0376524
YOL111C	MDY2	0.494376	5.99075	0.0376524
YPL026C	SKS1	0.514022	5.67043	0.038021
YCR069W	CPR4	0.51309	6.77567	0.0384731
YIL066C	RNR3	0.727129	4.32284	0.0387227
YOL089C	HAL9	0.553826	6.24481	0.0389397
YJR079W	YJR079W	2.41504	2.21765	0.0391226
YPR013C	YPR013C	0.902359	3.66311	0.0391544
YKL208W	CBT1	0.878339	4.40065	0.0391544
YCL032W	STE50	0.610069	5.41111	0.0396983
YPL006W	NCR1	0.473138	7.47897	0.0403188
YFR049W	YMR31	0.886766	5.10083	0.0403489
YGL051W	MST27	2.20635	2.23765	0.0404035
YGL146C	RRT6	1.08037	3.33886	0.0404157
YOR132W	VPS17	0.373439	6.98223	0.040546
YHR004C	NEM1	0.5034	5.37817	0.0405513
YJL042W	MHP1	0.594995	8.40809	0.040616
YDL045C	FAD1	0.566752	5.28753	0.0411361
YPR040W	TIP41	0.487591	5.54482	0.0414687
YOL096C	COQ3	0.833617	4.70418	0.0414767
YIL071C	PCI8	1.19044	5.1577	0.0416861
YPL064C	CWC27	0.507886	5.47195	0.0416861
YOR376W-A	YOR376W-A	1.71736	2.91884	0.0416928
YDR313C	PIB1	0.588447	5.01956	0.0418257
YOR352W	YOR352W	0.844697	4.9969	0.0418257
YJR108W	ABM1	1.33278	2.71022	0.0419793
YLR246W	ERF2	0.652082	4.78	0.0420141
YIL059C	YIL059C	0.811534	4.20969	0.0420379
YJL126W	NIT2	0.694979	4.26378	0.0423772
YAL054C	ACS1	0.932996	6.01412	0.0424922
YDL054C	MCH1	0.495495	5.65516	0.0426384
YIR031C	DAL7	0.654566	5.19497	0.0426515
YCR036W	RBK1	0.466071	6.60101	0.0427508
YJL149W	DAS1	0.522706	6.21858	0.0431564
YDL085W	NDE2	1.16422	3.96866	0.043223
YER163C	YER163C	0.596861	6.65726	0.0434363
YLL056C	YLL056C	0.825719	4.01023	0.0435631
YIR017C	MET28	1.10134	4.23693	0.04384
YFL052W	YFL052W	1.18367	3.89231	0.0438589
YGR255C	COQ6	0.46296	6.90919	0.0439331
YFR003C	YPI1	0.830964	5.92509	0.0440112
YNL214W	PEX17	0.871439	3.60651	0.0440112
YJR039W	YJR039W	0.565324	5.69333	0.0440158
YLR092W	SUL2	0.69256	4.32062	0.044469
YMR178W	YMR178W	0.643282	5.76872	0.0445393
YIR032C	DAL3	1.12642	3.37553	0.044664
YAL008W	FUN14	0.653461	4.86737	0.0448165
YLR165C	PUS5	0.800975	4.22862	0.0449378
YNL125C	ESBP6	0.473787	6.61896	0.0449382
YHR002W	LEU5	0.726668	4.46085	0.0449573
YDL149W	ATG9	0.709267	5.6419	0.0450317
YDL138W	RGT2	0.948974	6.91598	0.0450449
YBR168W	PEX32	0.928742	5.92312	0.0459458
YGL209W	MIG2	0.676359	6.37768	0.0459458
YBR108W	AIM3	0.673406	6.9636	0.0479027
YNL278W	CAF120	0.576386	6.44476	0.0482789
YOR215C	AIM41	0.521116	5.32687	0.04886
YOL143C	RIB4	0.430268	9.00376	0.0490756
YOR227W	HER1	0.567207	7.71337	0.0494323
YDR155C	CPR1	0.484938	10.7127	0.0494323
YGR059W	SPR3	1.45105	2.35573	0.0497602

## Sheet: Glucose_Ca2+_common
GeneID	GeneName
YJL151C	SNA3
YDR319C	YDR319C
YPR093C	ASR1
YER134C	YER134C
YLR218C	COA4
YHR105W	YPT35
YDR529C	QCR7
YOL073C	YOL073C
YNL138W-A	YSF3
YGR295C	COS6
YOL014W	YOL014W
YIR036C	IRC24
YAL049C	AIM2
YMR311C	GLC8
YNL015W	PBI2
YNL044W	YIP3
YPL191C	YPL191C
YOR097C	YOR097C
YDL078C	MDH3

## Sheet: Glucose_Na+_common
GeneID	GeneName
YBR054W	YRO2

## Sheet: Na+_Ca2+_common
GeneID	GeneName
YDL109C	YDL109C
YLR352W	YLR352W
