# Supplementary material for: Context-dependent deposition and regulation of mRNAs in P-bodies
Source: eLife. 2018 Jan 3;7:e29815. doi: 10.7554/eLife.29815 (PMC5752201; doi:10.7554/eLife.29815)
Supplement: Supplementary file 3. [file elife-29815-supp3.xlsx]

## Sheet: Total RNA-Seq expDesign
Condition	Replicate
unstressed control	R1
unstressed control	R2
unstressed control	R3
Glucose starvation	R1
Glucose starvation	R2
Glucose starvation	R3
Sodium osmotic stress	R1
Sodium osmotic stress	R2
Sodium osmotic stress	R3
Calcium osmotic stress	R1
Calcium osmotic stress	R2
Calcium osmotic stress	R3

## Sheet: Glucose (without triple_common)
GeneID	GeneName	logFC	logCPM	LR	PValue	FDR
YPL041C	YPL041C	2.48006	4.00362	38.7175	4.89805e-10	1.33153e-06
YJL083W	TAX4	1.98846	5.69929	33.3069	7.87043e-09	1.06979e-05
YJR017C	ESS1	2.00123	5.22069	28.4049	9.84157e-08	7.26845e-05
YHR067W	HTD2	2.19645	4.08006	27.2563	1.78198e-07	9.6886e-05
YLR137W	RKM5	2.193	3.89999	26.8476	2.20151e-07	9.97468e-05
YKR058W	GLG1	1.95898	3.78062	25.8173	3.75318e-07	0.000145757
YKL059C	MPE1	2.05971	4.26202	25.5375	4.33863e-07	0.000157172
YNL218W	MGS1	2.25457	3.20168	25.4141	4.62524e-07	0.000157172
YGR268C	HUA1	1.91396	4.10257	24.7744	6.44479e-07	0.00020612
YDR157W	YDR157W	1.96591	3.28892	22.817	1.78183e-06	0.000440354
YER135C	YER135C	2.17701	3.67097	22.6285	1.96551e-06	0.00046463
YDR416W	SYF1	1.90177	4.9598	22.1492	2.52255e-06	0.000527504
YGR062C	COX18	1.68581	5.34519	21.6417	3.28632e-06	0.000576379
YKL089W	MIF2	2.1309	3.48811	21.5512	3.44509e-06	0.000585342
YGR091W	PRP31	2.63402	4.43349	21.4039	3.72018e-06	0.000612927
YMR121C	RPL15B	1.79498	4.01926	20.9521	4.70909e-06	0.000753039
YOR138C	RUP1	1.54203	5.13508	20.6264	5.5822e-06	0.000859384
YBR170C	NPL4	1.86797	3.40336	20.5897	5.69024e-06	0.000859384
YKR027W	BCH2	1.8151	3.67292	19.5667	9.71488e-06	0.00138999
YCL029C	BIK1	1.72184	4.09687	19.4372	1.03965e-05	0.00144937
YIL016W	SNL1	1.7915	5.52464	19.2463	1.14893e-05	0.00156169
YPR139C	VPS66	1.79272	5.0722	19.0985	1.24144e-05	0.00160707
YMR198W	CIK1	1.82338	3.3597	18.9246	1.35985e-05	0.00171942
YKL183W	LOT5	1.65712	4.59333	18.7608	1.48181e-05	0.00183105
YJL164C	TPK1	1.43862	5.45772	18.6708	1.55347e-05	0.00185679
YDR213W	UPC2	1.78718	5.25338	18.2378	1.94971e-05	0.00220845
YGL210W	YPT32	1.92523	2.91198	18.0068	2.20119e-05	0.00237003
YML079W	YML079W	1.55047	4.18739	17.9343	2.28663e-05	0.00239085
YOR229W	WTM2	1.94569	3.35025	17.8043	2.44826e-05	0.00247885
YDR296W	MHR1	2.36368	3.4393	17.365	3.08459e-05	0.00294227
YGL196W	DSD1	1.65987	4.62996	17.2261	3.31844e-05	0.00301846
YDR415C	YDR415C	1.52315	4.4523	17.187	3.3875e-05	0.00301932
YMR271C	URA10	1.71603	4.24035	16.2964	5.41678e-05	0.00460173
YLR170C	APS1	1.9839	3.86605	16.0963	6.02001e-05	0.0050355
YOR083W	WHI5	1.91362	2.76348	15.8944	6.69777e-05	0.00543519
YGL185C	YGL185C	1.53894	5.01177	15.768	7.16033e-05	0.00549346
YEL022W	GEA2	1.45442	5.21843	15.4773	8.35034e-05	0.00630567
YER054C	GIP2	1.36698	5.68504	15.3362	8.99757e-05	0.00670134
YOR042W	CUE5	1.39535	5.36412	15.2488	9.42365e-05	0.00692383
YPL201C	YIG1	1.40375	4.3652	15.1523	9.9177e-05	0.00709507
YPL171C	OYE3	2.42676	2.65569	15.1084	0.000101513	0.00716787
YDR538W	PAD1	2.31281	2.39148	14.7268	0.000124265	0.00855223
YDR167W	TAF10	1.53604	3.37794	14.7026	0.00012587	0.00855442
YJR129C	YJR129C	1.7348	4.38574	14.5991	0.000132978	0.00885922
YLR136C	TIS11	1.30817	4.62008	14.457	0.000143394	0.0092946
YJR009C	TDH2	1.36616	6.05936	14.4165	0.000146509	0.0092946
YHR031C	RRM3	1.62303	5.25291	14.413	0.000146787	0.0092946
YOR040W	GLO4	1.36634	6.33069	13.6501	0.000220231	0.0133044
YIL074C	SER33	1.64181	3.74218	13.5832	0.00022822	0.0136355
YPR182W	SMX3	2.15151	2.85584	13.53	0.000234782	0.0138751
YLR063W	YLR063W	1.33685	4.73699	13.4291	0.000247756	0.0144619
YLR305C	STT4	1.94146	2.85527	13.4119	0.000250031	0.0144619
YGL087C	MMS2	1.68199	3.53044	13.2268	0.000275979	0.0157947
YJL198W	PHO90	1.81469	2.78411	13.0911	0.000296708	0.016295
YIL093C	RSM25	1.4766	3.78558	13.0133	0.000309288	0.0166633
YML013W	UBX2	1.56497	4.00338	12.933	0.000322846	0.0167173
YBR102C	EXO84	1.70858	2.99894	12.4397	0.000420303	0.0204034
YLR027C	AAT2	1.42872	4.70822	12.3988	0.000429601	0.0205072
YJR082C	EAF6	1.62916	3.2078	12.3809	0.000433755	0.0205072
YOR008C-A	YOR008C-A	1.34078	4.28989	12.3573	0.000439262	0.0205885
YMR194C-B	CMC4	1.25116	4.65845	12.2889	0.00045566	0.0211746
YJL127C	SPT10	1.55264	4.01651	12.1999	0.000477925	0.0217477
YPL232W	SSO1	1.16481	5.15513	11.9441	0.000548219	0.0244317
YPR164W	MMS1	1.47861	4.02104	11.7928	0.000594599	0.0256983
YJL218W	YJL218W	1.51922	2.81835	11.7898	0.000595548	0.0256983
YDR169C-A	YDR169C-A	1.70882	3.7988	11.6895	0.000628531	0.0266192
YKL151C	YKL151C	1.28274	7.06766	11.6446	0.000643888	0.0269294
YPL181W	CTI6	1.30236	4.25795	11.6168	0.000653574	0.0271258
YKL016C	ATP7	1.48224	2.98621	11.1229	0.000852683	0.0335945
YPL233W	NSL1	1.56673	3.30928	10.9751	0.000923458	0.0350545
YOR131C	YOR131C	1.79226	3.23103	10.9702	0.000925873	0.0350545
YKL028W	TFA1	1.09891	5.18609	10.9347	0.000943794	0.0351456
YGR040W	KSS1	1.21806	5.23568	10.9221	0.00095023	0.0351456
YKR076W	ECM4	1.36495	3.45793	10.8836	0.000970216	0.0356423
YPR116W	RRG8	1.41923	3.70384	10.8206	0.00100375	0.0366267
YKR007W	MEH1	1.60518	3.57948	10.7267	0.00105603	0.0378883
YER044C-A	MEI4	1.37942	3.86495	10.7096	0.00106584	0.0378883
YDR352W	YDR352W	1.02628	5.433	10.6895	0.00107744	0.0379464
YER044C	ERG28	1.57809	3.59261	10.4777	0.00120824	0.0413156
YOL005C	RPB11	1.45196	3.53663	10.3857	0.00126993	0.0418328
YPR146C	YPR146C	1.79952	3.79275	10.3851	0.00127035	0.0418328
YOR132W	VPS17	1.30233	3.68648	10.3616	0.00128662	0.0418883
YIL087C	AIM19	1.52999	4.08161	10.2729	0.00134997	0.0420389
YMR146C	TIF34	1.13666	5.21996	10.2377	0.00137598	0.0424253
YMR009W	ADI1	1.66017	3.26743	10.1441	0.0014476	0.0437815
YLR396C	VPS33	1.24518	6.54091	10.1304	0.00145845	0.0438099
YIL114C	POR2	2.35952	2.10775	10.0714	0.00150592	0.0447414
YNR050C	LYS9	1.19519	5.37907	9.96273	0.00159741	0.0458261
YOR358W	HAP5	1.74108	2.70797	9.95809	0.00160144	0.0458261
YMR284W	YKU70	1.78955	2.51303	9.95133	0.00160734	0.0458261

## Sheet: Na+ (without triple_common)
GeneID	GeneName	logFC	logCPM	LR	PValue	FDR
YER188W	YER188W	3.08171	3.84059	29.9542	4.42366e-08	1.10836e-06
YER038C	KRE29	1.89202	7.4048	26.0347	3.35334e-07	6.1595e-06
YML130C	ERO1	2.5181	4.36271	25.1337	5.34906e-07	9.14554e-06
YDR359C	EAF1	2.27039	5.37471	22.7121	1.88179e-06	2.75777e-05
YFL011W	HXT10	3.10331	3.00931	22.6553	1.93821e-06	2.81766e-05
YNL323W	LEM3	1.89288	5.33752	20.5505	5.80786e-06	7.24531e-05
YNL012W	SPO1	1.45541	7.82397	20.1334	7.22254e-06	8.72643e-05
YPR128C	ANT1	2.24728	3.91712	20.0473	7.55502e-06	9.06769e-05
YGR053C	YGR053C	3.3935	3.61518	20.0059	7.72023e-06	9.24557e-05
YPL103C	FMP30	2.85074	3.56393	19.8912	8.19756e-06	9.68916e-05
YBL025W	RRN10	2.11803	4.02172	19.6096	9.49891e-06	0.00011059
YNL116W	DMA2	2.6809	3.73658	19.1319	1.21987e-05	0.000137033
YDR338C	YDR338C	2.5886	4.24021	19.0584	1.26777e-05	0.000142121
YCR008W	SAT4	2.27543	4.55088	19.0246	1.29045e-05	0.000144366
YIL044C	AGE2	2.76856	3.74699	18.5825	1.62708e-05	0.000177639
YLR332W	MID2	2.43349	3.26847	18.3631	1.82562e-05	0.000195777
YPR029C	APL4	2.06454	4.65099	18.138	2.05459e-05	0.00021733
YGL158W	RCK1	2.73106	3.54414	18.0167	2.18977e-05	0.000229399
YOR061W	CKA2	2.46203	4.39892	17.7256	2.55174e-05	0.000263761
YGR044C	RME1	2.32798	3.33864	17.6301	2.68313e-05	0.000275248
YOR166C	SWT1	1.87596	4.67477	17.5348	2.82099e-05	0.000283507
YPL096W	PNG1	2.10779	3.95229	17.4368	2.97027e-05	0.000296319
YNL288W	CAF40	2.2767	3.4198	17.2429	3.28932e-05	0.000323986
YBR163W	EXO5	2.5519	4.0386	17.2322	3.30783e-05	0.00032522
YPR063C	YPR063C	2.26155	4.45274	17.0501	3.64074e-05	0.000351732
YER147C	SCC4	1.84185	6.02849	16.5766	4.67228e-05	0.000434986
YIL096C	YIL096C	2.49634	3.55982	16.5097	4.84029e-05	0.000446726
YMR109W	MYO5	2.20103	4.29453	16.3269	5.33007e-05	0.000481565
YCR037C	PHO87	2.35874	4.39231	16.3247	5.33645e-05	0.000481565
YJL056C	ZAP1	2.34633	3.10443	16.1422	5.87599e-05	0.000522022
YNL041C	COG6	2.6677	3.8163	16.1148	5.96153e-05	0.000527038
YGL221C	NIF3	2.23215	4.65956	16.0413	6.19758e-05	0.000544365
YNR059W	MNT4	1.92559	3.3935	16.0319	6.22826e-05	0.000546178
YMR264W	CUE1	1.78197	4.9656	15.9193	6.61004e-05	0.000575942
YGL131C	SNT2	2.1887	3.78062	15.8852	6.73027e-05	0.000584544
YER047C	SAP1	2.10004	3.5404	15.5643	7.97482e-05	0.000677486
YGR171C	MSM1	2.06462	4.34529	15.5126	8.19592e-05	0.000695183
YIL106W	MOB1	2.12764	4.85303	15.474	8.36463e-05	0.000708388
YOR235W	IRC13	2.75102	2.94982	15.4265	8.5777e-05	0.000723054
YKL144C	RPC25	1.70341	5.7096	15.3414	8.97291e-05	0.000749397
YNL119W	NCS2	1.75218	4.12818	15.3356	9.00026e-05	0.000750528
YHR094C	HXT1	2.29582	4.35827	15.3067	9.13924e-05	0.000758514
YIL047C	SYG1	2.80961	4.03134	15.2211	9.56294e-05	0.000787795
YMR147W	YMR147W	1.72657	4.27554	15.2182	9.57757e-05	0.000787795
YJR088C	EMC2	2.34653	7.14046	15.1938	9.70222e-05	0.000795641
YKR065C	PAM17	2.13239	3.29963	15.0425	0.00010512	0.000844217
YDL231C	BRE4	2.35381	3.2548	15.0277	0.000105946	0.000848348
YDL175C	AIR2	1.96271	3.5109	14.7977	0.000119684	0.000945818
YIL072W	HOP1	1.41396	6.40542	14.7678	0.000121592	0.000957666
YOL061W	PRS5	2.5771	4.47148	14.766	0.000121712	0.000957666
YER172C	BRR2	1.62492	5.14328	14.7437	0.00012316	0.000964873
YKL170W	MRPL38	2.12704	3.99421	14.6485	0.000129539	0.00101105
YDL112W	TRM3	2.06897	4.49978	14.6442	0.000129835	0.00101133
YMR020W	FMS1	1.56456	4.70818	14.5856	0.000133932	0.00104027
YHR079C	IRE1	1.99207	6.95164	14.5008	0.0001401	0.00108046
YOR318C	YOR318C	2.81181	3.28067	14.3096	0.000155075	0.00117593
YHR164C	DNA2	1.36817	4.71493	14.2429	0.000160664	0.00121324
YBR068C	BAP2	1.80053	5.18178	14.2066	0.000163795	0.00123005
YNL073W	MSK1	1.49939	4.70943	14.0777	0.000175408	0.00131002
YDL102W	POL3	1.65171	3.76002	14.0452	0.000178466	0.00133103
YNL100W	AIM37	1.98418	4.47283	13.9994	0.000182865	0.00136197
YMR247W-A	YMR247W-A	1.33762	5.71487	13.9535	0.000187388	0.00138805
YML083C	YML083C	1.36735	6.31907	13.8627	0.000196666	0.00144496
YLR392C	ART10	2.07222	2.839	13.7067	0.000213694	0.00155328
YML101C	CUE4	2.25246	3.31253	13.6479	0.000220484	0.00159623
YBL055C	YBL055C	1.73504	6.78751	13.6136	0.000224549	0.00162215
YJL165C	HAL5	1.57249	4.02878	13.6127	0.00022466	0.00162215
YMR179W	SPT21	1.61329	4.88074	13.5758	0.000229115	0.00164775
YGR266W	YGR266W	1.72993	6.09324	13.5189	0.000236168	0.00169399
YPR141C	KAR3	2.05588	3.97384	13.3392	0.000259913	0.00184004
YPR068C	HOS1	1.72167	5.8871	13.2794	0.000268345	0.00188988
YDR322W	MRPL35	2.19182	2.734	13.1912	0.000281273	0.00197073
YOR214C	YOR214C	2.63164	2.64536	13.182	0.000282645	0.00197524
YPR171W	BSP1	1.3218	5.42268	13.1215	0.00029193	0.00203021
YOL112W	MSB4	1.75578	4.80566	13.121	0.000292003	0.00203021
YNL298W	CLA4	2.04022	3.50284	13.0991	0.000295444	0.00204889
YDR032C	PST2	1.7557	3.62915	13.0742	0.000299388	0.00207096
YPL214C	THI6	1.86446	5.52799	13.0455	0.000304018	0.00210031
YOR274W	MOD5	1.11633	6.04884	13.0335	0.00030596	0.00210837
YMR251W-A	HOR7	1.94155	4.90401	13.0238	0.000307564	0.00211674
YGR050C	YGR050C	2.13131	5.70173	13.0064	0.000310423	0.00213372
YPL259C	APM1	1.54012	3.57693	12.9759	0.000315532	0.00216064
YLR362W	STE11	1.81078	2.93462	12.9698	0.000316564	0.00216226
YDL015C	TSC13	2.12881	4.07648	12.9649	0.000317388	0.00216517
YER089C	PTC2	1.2037	5.90572	12.9541	0.000319222	0.00217222
YER142C	MAG1	2.21852	3.41808	12.9338	0.000322706	0.00219094
YHL040C	ARN1	2.15249	2.32402	12.9061	0.000327505	0.00222025
YJL081C	ARP4	1.81059	3.93685	12.8801	0.000332088	0.00224852
YMR090W	YMR090W	2.37886	2.81111	12.833	0.00034056	0.00230302
YMR263W	SAP30	1.64045	4.50654	12.7148	0.000362777	0.0024261
YGL113W	SLD3	1.74278	3.35118	12.7015	0.000365364	0.0024404
YGR252W	GCN5	1.37668	5.86915	12.6662	0.000372325	0.00248049
YDR086C	SSS1	1.63274	4.7408	12.6522	0.000375125	0.0024903
YER144C	UBP5	1.691	3.8518	12.6381	0.000377973	0.00250614
YMR036C	MIH1	2.36063	2.18399	12.5724	0.00039149	0.00257691
YEL055C	POL5	1.32533	6.64469	12.499	0.00040716	0.00265754
YGR191W	HIP1	1.99209	4.6152	12.4641	0.00041484	0.00269274
YKL066W	YKL066W	1.28071	6.13587	12.4611	0.000415526	0.00269274
YDR087C	RRP1	1.53197	6.90082	12.4467	0.000418736	0.0027071
YJL212C	OPT1	1.66509	4.97431	12.4379	0.000420706	0.00271016
YDR004W	RAD57	1.6323	5.06539	12.3224	0.000447546	0.00286947
YBR176W	ECM31	1.79157	4.0179	12.3066	0.000451363	0.00289053
YBR126C	TPS1	1.55405	5.32715	12.2689	0.000460576	0.0029357
YBR111C	YSA1	1.45207	4.37181	12.2371	0.000468491	0.00297869
YPR107C	YTH1	1.87215	4.69738	12.1932	0.000479653	0.00304302
YOR018W	ROD1	1.53734	4.31001	12.1755	0.000484226	0.00306132
YDL203C	ACK1	2.32892	2.9123	12.1716	0.000485237	0.00306415
YIR036C	IRC24	2.17024	2.46313	12.1168	0.000499695	0.00314086
YHR194W	MDM31	1.76654	4.69369	12.0789	0.000509948	0.00318816
YGR208W	SER2	2.2556	4.00255	12.0225	0.000525633	0.00325868
YIR009W	MSL1	2.00789	3.02245	12.0084	0.000529616	0.00327964
YJR109C	CPA2	1.6542	5.85543	11.9308	0.000552127	0.00340353
YDR236C	FMN1	1.41354	3.8368	11.9041	0.000560098	0.00343321
YMR021C	MAC1	1.47417	4.17801	11.898	0.000561941	0.00344062
YMR028W	TAP42	1.58488	4.91969	11.8557	0.000574857	0.00351179
YIR012W	SQT1	1.98992	4.27993	11.8101	0.000589095	0.00358525
YLR177W	YLR177W	1.70411	3.29839	11.8076	0.000589904	0.00358525
YKL188C	PXA2	1.80729	4.19133	11.8067	0.000590178	0.00358525
YDL136W	RPL35B	2.18744	3.82383	11.7884	0.000596008	0.00361259
YDR262W	YDR262W	2.30463	2.87849	11.7716	0.000601408	0.00364126
YLR376C	PSY3	2.04729	2.64999	11.7119	0.00062102	0.00374749
YDR378C	LSM6	1.61274	3.83826	11.6567	0.000639723	0.00385607
YAL007C	ERP2	1.52039	4.79697	11.5653	0.000671953	0.00401915
YFR036W	CDC26	2.11965	5.20668	11.4669	0.000708481	0.00421907
YPR073C	LTP1	1.68424	4.28994	11.464	0.000709568	0.00422092
YMR091C	NPL6	1.6125	4.66776	11.4577	0.000711975	0.00423061
YLR077W	FMP25	1.5229	4.38088	11.398	0.000735213	0.00434023
YNL107W	YAF9	1.3912	3.78065	11.3942	0.000736746	0.00434243
YJL132W	YJL132W	1.09517	5.30139	11.3931	0.000737183	0.00434243
YGR163W	GTR2	2.18235	5.08501	11.3578	0.000751306	0.00441778
YDR369C	XRS2	1.29477	4.03902	11.3458	0.000756169	0.00443984
YJL213W	YJL213W	1.69769	3.04456	11.3312	0.000762168	0.00447023
YLR353W	BUD8	2.19488	3.63033	11.2416	0.000799821	0.00463606
YMR187C	YMR187C	1.6492	3.67709	11.1658	0.000833204	0.00482442
YPL157W	TGS1	1.44607	3.56884	11.1451	0.000842542	0.0048733
YKL047W	YKL047W	1.57897	3.19557	11.1399	0.000844882	0.00488164
YOL031C	SIL1	1.81448	4.79552	11.1259	0.000851317	0.00490839
YPL202C	AFT2	2.03432	3.87819	11.0763	0.000874362	0.00502527
YPL110C	GDE1	1.86218	4.14828	11.0278	0.000897575	0.00514741
YBL021C	HAP3	1.28526	4.43034	10.9538	0.000934131	0.00532376
YOL013C	HRD1	1.97304	3.0295	10.9461	0.000938015	0.00533471
YGR196C	FYV8	1.40389	5.11528	10.944	0.000939063	0.00533509
YHR197W	RIX1	2.03261	4.2344	10.9319	0.000945227	0.00535891
YPL002C	SNF8	1.22423	5.17227	10.8849	0.00096953	0.00543841
YBR231C	SWC5	1.64073	2.79983	10.8844	0.000969761	0.00543841
YGR223C	HSV2	1.17986	4.46988	10.8829	0.000970544	0.00543841
YAL034W-A	MTW1	1.54039	3.58309	10.8454	0.000990432	0.00552306
YLR284C	ECI1	1.86705	3.31641	10.838	0.000994391	0.00553945
YBL059W	YBL059W	1.12035	5.35496	10.8026	0.00101359	0.00562913
YOR052C	YOR052C	1.36616	4.43167	10.7031	0.00106958	0.0058919
YMR110C	HFD1	1.34215	3.69647	10.6828	0.00108136	0.00593274
YBR168W	PEX32	2.3631	2.95581	10.6189	0.00111938	0.00609826
YOR307C	SLY41	2.47607	3.67491	10.5758	0.00114581	0.00621731
YDL139C	SCM3	1.98986	3.71063	10.5329	0.00117266	0.00635035
YGL211W	NCS6	2.54836	3.90529	10.4959	0.00119638	0.00644671
YPL167C	REV3	1.67926	3.39137	10.4835	0.00120448	0.00648152
YDR531W	CAB1	2.27744	2.90699	10.4517	0.00122537	0.0065381
YLR102C	APC9	1.5643	4.23139	10.4421	0.00123176	0.00656577
YFL017C	GNA1	1.19605	6.05143	10.3835	0.00127146	0.00675752
YHR199C-A	NBL1	2.2359	2.38092	10.3505	0.00129439	0.00686594
YGL039W	YGL039W	1.73349	3.39884	10.3296	0.00130912	0.00693733
YMR173W-A	YMR173W-A	1.23359	6.14577	10.3103	0.00132293	0.00699685
YMR197C	VTI1	2.09635	3.25184	10.2996	0.00133058	0.00702842
YIL010W	DOT5	1.64223	3.4254	10.234	0.00137875	0.00724278
YNL009W	IDP3	1.0603	5.67776	10.2161	0.00139218	0.0073055
YDR261C	EXG2	1.46485	4.88024	10.2145	0.00139338	0.0073055
YLR218C	COA4	1.68344	4.0103	10.1467	0.00144563	0.00752141
YOR244W	ESA1	2.18309	2.62109	10.1244	0.00146317	0.00758366
YNL207W	RIO2	1.36352	4.08017	10.0663	0.00151002	0.00780417
YJL058C	BIT61	1.11228	5.1326	10.0368	0.00153441	0.00789271
YGL250W	RMR1	1.10805	5.9265	9.99649	0.00156839	0.00802196
YOR069W	VPS5	1.43536	4.08252	9.97005	0.00159107	0.00812268
YCR003W	MRPL32	1.91623	3.50115	9.96492	0.00159551	0.00813771
YKR051W	YKR051W	1.50366	3.59745	9.9614	0.00159856	0.00814562
YDL211C	YDL211C	1.83594	3.7509	9.8967	0.00165575	0.0083977
YOR227W	HER1	1.62279	3.18485	9.89411	0.00165809	0.0084017
YKL065W-A	YKL065W-A	1.88362	3.01294	9.86846	0.00168136	0.00849998
YKR099W	BAS1	2.11849	3.08778	9.8579	0.00169104	0.00851313
YLR386W	VAC14	1.4751	4.85551	9.79569	0.00174922	0.00875736
YDR055W	PST1	1.52168	5.74428	9.77975	0.00176444	0.00880924
YLR347C	KAP95	1.50312	3.62421	9.74191	0.00180113	0.00894315
YLR088W	GAA1	1.7789	3.10996	9.71495	0.00182775	0.0090423
YOR011W-A	YOR011W-A	2.31734	2.59606	9.70862	0.00183406	0.00906524
YDR275W	BSC2	1.57634	3.01966	9.70457	0.00183811	0.00906808
YHR187W	IKI1	1.36793	4.83286	9.7038	0.00183887	0.00906808
YHR033W	YHR033W	1.56636	2.58208	9.69406	0.00184865	0.00909152
YFR017C	IGD1	1.89295	2.61624	9.69397	0.00184874	0.00909152
YDR235W	PRP42	1.3221	3.85638	9.68309	0.00185971	0.00910944
YKL034W	TUL1	1.97328	3.35294	9.68305	0.00185975	0.00910944
YPL068C	YPL068C	1.65878	2.64294	9.66387	0.00187927	0.00918848
YBR263W	SHM1	1.63896	5.09056	9.65509	0.00188828	0.00921596
YKL106W	AAT1	1.73046	2.7424	9.64239	0.00190137	0.00925494
YLR070C	XYL2	0.933121	6.62761	9.63104	0.00191317	0.00929927
YOR162C	YRR1	1.02423	7.04357	9.63033	0.0019139	0.00929927
YLR168C	UPS2	1.86359	3.66636	9.62076	0.0019239	0.00933949
YIL050W	PCL7	1.61767	4.63359	9.59611	0.0019499	0.00944887
YOR367W	SCP1	1.60491	3.86345	9.57236	0.00197529	0.00954635
YNL032W	SIW14	1.73518	4.23701	9.56475	0.00198349	0.00957748
YMR223W	UBP8	1.70515	2.72525	9.53462	0.00201632	0.00969297
YNL281W	HCH1	1.11414	5.31543	9.44586	0.00211626	0.0100842
YLR164W	YLR164W	1.22279	4.11814	9.44083	0.00212208	0.0101031
YDL025W-A	YDL025W-A	1.1258	7.78955	9.4138	0.00215358	0.0102264
YGL006W	PMC1	1.98137	3.56523	9.37814	0.00219589	0.0104089
YDR226W	ADK1	1.05	5.39907	9.34552	0.00223531	0.0105682
YPL023C	MET12	1.13263	4.77926	9.3401	0.00224194	0.0105903
YLR375W	STP3	1.51064	4.0273	9.33614	0.00224678	0.0105948
YDR031W	MIC14	1.84972	3.34135	9.30243	0.0022885	0.0107821
YJL136W-A	YJL136W-A	1.48196	3.46212	9.24867	0.00235667	0.0110745
YNL265C	IST1	1.34352	3.59281	9.24557	0.00236066	0.0110837
YMR265C	YMR265C	1.1196	5.30917	9.24116	0.00236635	0.0111008
YDR364C	CDC40	2.19526	3.26406	9.23654	0.00237233	0.0111193
YGR037C	ACB1	1.15978	4.37475	9.22208	0.00239114	0.0111759
YER087W	AIM10	1.20119	4.03758	9.22094	0.00239263	0.0111759
YPL169C	MEX67	1.62988	3.70212	9.15111	0.00248567	0.0115769
YGL128C	CWC23	1.24013	4.16373	9.14489	0.00249414	0.0116002
YPL151C	PRP46	1.48441	4.69601	9.12657	0.00251924	0.0116969
YBR076W	ECM8	0.944668	6.83091	9.11794	0.00253115	0.0117325
YNR057C	BIO4	1.76011	3.95694	9.11789	0.00253122	0.0117325
YMR314W	PRE5	1.77445	4.37802	9.08965	0.0025706	0.0118456
YLR285W	NNT1	1.17446	5.35968	9.08765	0.00257342	0.0118456
YGL127C	SOH1	1.47314	2.86278	9.07167	0.002596	0.0119311
YJL173C	RFA3	1.42043	4.76605	9.04566	0.0026332	0.0120816
YKL050C	YKL050C	2.11276	3.70387	9.01934	0.00267138	0.0122258
YKL165C	MCD4	1.43098	3.74431	9.01118	0.00268333	0.0122599
YDR056C	YDR056C	1.34667	4.26962	8.97355	0.00273915	0.0124626
YPR183W	DPM1	1.61893	3.67539	8.95632	0.00276512	0.0125702
YMR173W	DDR48	1.78544	3.25993	8.95276	0.00277051	0.0125842
YDR065W	RRG1	1.31855	4.71451	8.94364	0.00278437	0.0126261
YLL039C	UBI4	1.80687	3.3007	8.93731	0.00279404	0.0126488
YKL129C	MYO3	1.12619	4.78396	8.9286	0.0028074	0.0126987
YNL156C	NSG2	1.37015	3.26561	8.92146	0.00281839	0.0127378
YCL038C	ATG22	1.6195	3.98792	8.89527	0.0028591	0.0129111
YBR120C	CBP6	1.56985	3.26296	8.88085	0.00288177	0.0129919
YLR350W	ORM2	1.08676	4.39148	8.86808	0.002902	0.0130506
YKL052C	ASK1	1.26405	4.86497	8.8628	0.0029104	0.0130571
YIL053W	RHR2	1.19717	5.31713	8.85938	0.00291586	0.0130697
YDL220C	CDC13	1.04374	5.19119	8.84919	0.00293219	0.013132
YDR058C	TGL2	1.15497	4.20096	8.84509	0.00293878	0.0131507
YKL116C	PRR1	1.71507	3.47145	8.83516	0.00295482	0.0132116
YMR071C	TVP18	1.6139	4.1293	8.83344	0.00295761	0.0132132
YLR297W	YLR297W	0.959605	6.13406	8.8314	0.00296091	0.0132171
YGR226C	YGR226C	1.31505	4.39121	8.81165	0.00299313	0.0133281
YGL085W	LCL3	1.40694	3.506	8.80901	0.00299746	0.0133365
YDL120W	YFH1	1.1394	4.13221	8.79409	0.00302207	0.0134259
YDR281C	PHM6	1.63607	3.46688	8.78084	0.00304411	0.0135109
YMR319C	FET4	1.08165	8.04237	8.75348	0.00309012	0.0136816
YDR001C	NTH1	1.41945	3.57582	8.74582	0.00310313	0.013728
YOR220W	RCN2	1.76749	3.01515	8.71682	0.00315287	0.0139254
YIL105W-A	YIL105W-A	0.999359	7.74659	8.68588	0.00320684	0.0141293
YNR048W	YNR048W	1.6796	3.30183	8.67456	0.00322683	0.0141906
YBR098W	MMS4	1.88504	6.70175	8.67357	0.00322858	0.0141906
YOR059C	YOR059C	1.54979	3.02209	8.53425	0.00348525	0.0151111
YER086W	ILV1	2.06952	5.09504	8.50513	0.00354147	0.0153221
YFR041C	ERJ5	1.18525	3.78056	8.49747	0.00355641	0.0153706
YDR217C	RAD9	1.54861	3.68757	8.49025	0.00357054	0.0154194
YML111W	BUL2	1.66585	3.8433	8.44441	0.00366167	0.0157379
YJL180C	ATP12	2.05721	4.02962	8.41334	0.00372479	0.0159727
YNL122C	YNL122C	1.42392	3.24613	8.38095	0.00379174	0.0161879
YPR065W	ROX1	1.11691	4.22782	8.36888	0.003817	0.0162769
YMR293C	HER2	1.96538	2.27049	8.34965	0.00385762	0.0164243
YOR016C	ERP4	1.42647	4.15858	8.34279	0.0038722	0.0164606
YNL035C	YNL035C	1.50801	4.18711	8.33911	0.00388007	0.0164812
YDR090C	YDR090C	1.44499	3.05611	8.32341	0.00391374	0.0165854
YDR347W	MRP1	1.27792	4.39583	8.31626	0.00392917	0.0166248
YMR031C	EIS1	1.14093	4.08921	8.28538	0.00399655	0.0168574
YBR226C	YBR226C	1.03877	6.18451	8.25716	0.00405916	0.0170554
YGL130W	CEG1	1.44419	3.77685	8.20505	0.00417741	0.0175116
YOR125C	CAT5	1.17875	4.28743	8.17399	0.00424953	0.0177728
YMR155W	YMR155W	1.19415	4.78581	8.10675	0.00441007	0.0183736
YJR101W	RSM26	1.27258	3.98788	8.08252	0.00446943	0.0186066
YPL237W	SUI3	1.31439	5.44195	8.05658	0.00453386	0.0187965
YMR141C	YMR141C	0.863485	7.31262	8.05582	0.00453578	0.0187965
YHR082C	KSP1	1.67125	2.58621	8.05406	0.00454017	0.0188004
YCR075W-A	YCR075W-A	1.20057	4.00977	8.0464	0.00455941	0.0188513
YOL085C	YOL085C	1.45007	5.08251	8.02862	0.00460438	0.0190228
YJR010W	MET3	1.33293	3.6162	8.02179	0.00462178	0.0190655
YDR371W	CTS2	1.32719	3.4058	8.02044	0.00462522	0.0190655
YLR397C	AFG2	1.42323	3.63709	8.01855	0.00463005	0.0190709
YDR422C	SIP1	1.47367	3.00637	8.01399	0.00464173	0.019093
YMR033W	ARP9	1.35279	3.07473	7.98578	0.00471463	0.019346
YIR007W	YIR007W	1.11512	4.93979	7.96718	0.0047633	0.019531
YAR028W	YAR028W	1.46369	3.02534	7.95899	0.00478492	0.0195816
YGR248W	SOL4	1.42679	7.73643	7.95841	0.00478645	0.0195816
YEL012W	UBC8	1.69159	2.99203	7.92755	0.00486876	0.0198285
YPR006C	ICL2	1.127	5.78101	7.92622	0.00487234	0.0198285
YLR393W	ATP10	1.66703	3.29223	7.91334	0.00490715	0.0199403
YHR128W	FUR1	1.33761	4.95631	7.9087	0.00491977	0.0199629
YIR038C	GTT1	1.42798	2.74345	7.90859	0.00492006	0.0199629
YNL167C	SKO1	1.15101	5.05811	7.90633	0.00492622	0.0199731
YDL006W	PTC1	1.59898	4.33814	7.88735	0.00497817	0.0201224
YMR022W	UBC7	1.6749	2.81063	7.88697	0.00497922	0.0201224
YLR272C	YCS4	0.957448	5.78275	7.86957	0.00502736	0.0202773
YOL107W	YOL107W	2.2088	2.24405	7.85465	0.00506901	0.0204301
YMR133W	REC114	1.03797	8.8454	7.83035	0.0051376	0.0206453
YPL200W	CSM4	1.67882	3.21516	7.75194	0.00536547	0.0214975
YOL160W	YOL160W	1.2411	3.17528	7.68598	0.00556513	0.0222046
YBR055C	PRP6	1.73564	2.65517	7.68146	0.0055791	0.0222224
YKL024C	URA6	1.80296	3.10502	7.65943	0.00564763	0.0224624
YBR085C-A	YBR085C-A	1.7419	3.31958	7.6544	0.00566341	0.0225087
YOL019W	YOL019W	1.30741	3.65846	7.6523	0.00566999	0.0225184
YNR012W	URK1	1.09447	4.77053	7.61602	0.00578521	0.0228758
YMR063W	RIM9	1.00406	4.99825	7.60757	0.00581239	0.0229665
YBR288C	APM3	1.51729	4.8491	7.50104	0.00616635	0.0242068
YBR032W	YBR032W	1.0553	4.94035	7.48194	0.0062321	0.0244121
YDR404C	RPB7	1.00377	4.13198	7.47612	0.00625227	0.0244558
YNL006W	LST8	1.07729	5.69058	7.47262	0.00626444	0.0244712
YER082C	UTP7	1.38145	4.03387	7.4724	0.0062652	0.0244712
YOL053W	AIM39	1.37259	2.59405	7.45084	0.00634069	0.0247483
YLR143W	YLR143W	1.39979	3.47471	7.44847	0.00634904	0.0247631
YBR001C	NTH2	1.25676	3.9055	7.44567	0.00635891	0.0247838
YGR016W	YGR016W	1.88439	3.08171	7.43631	0.00639208	0.0248952
YCR054C	CTR86	1.7274	2.78925	7.43004	0.00641439	0.0249642
YLL019W-A	YLL019W-A	1.00998	6.67093	7.41003	0.00648614	0.0251385
YDL108W	KIN28	1.07065	4.3362	7.38313	0.00658386	0.0254417
YBR085W	AAC3	2.01438	3.10159	7.35842	0.00667494	0.0257205
YNL316C	PHA2	1.05949	4.29941	7.3336	0.00676774	0.0259715
YDR525W	API2	1.32376	2.73743	7.33333	0.00676875	0.0259715
YJL133W	MRS3	1.23032	5.36866	7.32228	0.00681049	0.0261133
YML057W	CMP2	1.41317	3.52849	7.29593	0.0069111	0.0264431
YCR066W	RAD18	1.81274	2.93304	7.29215	0.00692566	0.026478
YLR194C	YLR194C	0.887389	7.09029	7.27023	0.00701067	0.0267676
YMR316C-A	YMR316C-A	1.29625	10.653	7.2628	0.00703974	0.0268492
YDR186C	YDR186C	1.26024	5.34586	7.26197	0.007043	0.0268492
YHR136C	SPL2	1.53386	2.99488	7.26098	0.00704687	0.0268492
YLR195C	NMT1	1.41908	7.64213	7.23125	0.00716452	0.0272402
YOR269W	PAC1	1.88236	3.38004	7.21703	0.00722152	0.0273994
YMR052W	FAR3	1.2803	3.26195	7.18305	0.00735955	0.0278334
YDR007W	TRP1	1.04898	6.14025	7.17588	0.00738904	0.0279003
YLR091W	GEP5	1.05826	6.30484	7.17578	0.00738944	0.0279003
YJR142W	YJR142W	0.999818	4.47457	7.16778	0.00742246	0.0280055
YHR038W	RRF1	1.19563	3.8811	7.16599	0.00742986	0.028014
YGL011C	SCL1	1.11681	4.47455	7.14358	0.00752326	0.0283269
YEL073C	YEL073C	1.53031	2.52238	7.1335	0.0075657	0.0284669
YMR222C	FSH2	1.72375	3.79303	7.08773	0.00776136	0.0291225
YAL010C	MDM10	1.58514	3.25527	7.08082	0.00779134	0.0291947
YOR321W	PMT3	1.20076	4.29201	7.07541	0.00781488	0.0292627
YPR064W	YPR064W	1.13215	5.01736	7.07279	0.00782632	0.0292854
YGR004W	PEX31	1.36087	2.75054	7.06057	0.00787987	0.0294453
YML058W-A	HUG1	1.9782	3.26443	7.04594	0.0079445	0.029646
YDL019C	OSH2	1.20834	3.8125	7.04179	0.00796294	0.0296944
YLR345W	YLR345W	1.56424	2.37918	7.03415	0.00799699	0.0297806
YNL037C	IDH1	1.24675	3.54212	7.02737	0.0080273	0.0298525
YIL049W	DFG10	0.874199	5.37707	7.01604	0.00807829	0.0300216
YDL194W	SNF3	2.20315	3.71867	7.01451	0.00808519	0.0300267
YBR203W	COS111	1.53919	8.08746	7.01304	0.00809183	0.0300309
YOR134W	BAG7	0.95957	6.14687	7.00161	0.00814364	0.0301614
YGL071W	AFT1	1.38693	3.17558	6.9962	0.00816831	0.0302116
YMR134W	YMR134W	1.12973	3.14701	6.98576	0.00821608	0.0303216
YER170W	ADK2	1.01501	4.93259	6.98483	0.00822034	0.0303216
YDL131W	LYS21	1.06143	4.11384	6.9804	0.0082407	0.0303761
YMR105C	PGM2	1.4065	3.89449	6.95432	0.0083617	0.0308012
YAL008W	FUN14	1.57425	2.93194	6.95066	0.00837885	0.0308435
YLR209C	PNP1	1.16156	3.68898	6.94775	0.00839247	0.0308727
YMR284W	YKU70	1.48847	2.51303	6.93857	0.00843566	0.0309896
YFR046C	CNN1	1.30487	3.70221	6.93355	0.00845936	0.0310557
YER173W	RAD24	1.70162	2.37655	6.91203	0.00856178	0.0313893
YOR080W	DIA2	1.24607	4.87379	6.8764	0.00873411	0.0319136
YDL130W-A	STF1	1.85134	2.95883	6.87064	0.00876232	0.0319951
YOR140W	SFL1	1.34558	5.78786	6.83285	0.00894963	0.0326134
YNR036C	MRPS12	1.50297	3.62016	6.82489	0.00898963	0.0327153
YKR004C	ECM9	1.25087	5.14457	6.78025	0.00921719	0.0334539
YDR138W	HPR1	1.57208	3.28467	6.77315	0.00925393	0.0335648
YKR021W	ALY1	1.48783	3.34453	6.76335	0.00930489	0.0337271
YKL027W	YKL027W	1.17027	5.01003	6.75867	0.00932932	0.0337632
YOL083C-A	YOL083C-A	1.07189	5.99947	6.75788	0.00933347	0.0337632
YDR178W	SDH4	1.64947	2.57405	6.75284	0.00935983	0.0338049
YKL186C	MTR2	1.26951	3.57168	6.73863	0.00943471	0.0339972
YMR254C	YMR254C	1.24963	5.02619	6.73845	0.00943567	0.0339972
YKL090W	CUE2	0.79302	6.36868	6.73677	0.00944453	0.0340065
YMR120C	ADE17	1.09356	6.19504	6.73494	0.00945422	0.0340189
YMR190C	SGS1	1.51041	3.12062	6.68727	0.0097104	0.0348715
YFR042W	KEG1	1.29951	2.80847	6.64294	0.00995493	0.035632
YLR240W	VPS34	0.906676	4.68149	6.62585	0.0100509	0.0358811
YBL006C	LDB7	0.970997	4.76655	6.6005	0.010195	0.0363002
YDR337W	MRPS28	1.44356	3.53555	6.57848	0.0103219	0.0366798
YOR245C	DGA1	1.25311	3.4529	6.5621	0.0104173	0.0369706
YPR002W	PDH1	1.14997	3.57273	6.55832	0.0104395	0.037001
YNL176C	TDA7	1.70864	3.46382	6.5508	0.0104837	0.0371093
YOR202W	HIS3	0.762577	6.83494	6.54918	0.0104932	0.0371189
YKR054C	DYN1	0.843939	5.15835	6.53381	0.0105843	0.037368
YLR298C	YHC1	1.16924	4.12913	6.53041	0.0106045	0.0374152
YFL012W	YFL012W	1.20941	3.02298	6.48486	0.0108797	0.0381879
YDR466W	PKH3	0.950203	5.71278	6.45217	0.0110817	0.0388467
YJL049W	YJL049W	1.12517	3.99418	6.43525	0.0111877	0.0391426
YNR063W	YNR063W	1.8746	3.68746	6.40846	0.0113578	0.0397122
YMR244W	YMR244W	1.35599	3.83794	6.38969	0.0114785	0.040057
YAR007C	RFA1	0.967771	5.08063	6.36623	0.0116312	0.0405584
YML052W	SUR7	0.983435	4.67296	6.36533	0.0116371	0.0405584
YNL157W	IGO1	1.21271	3.61404	6.36309	0.0116519	0.0405838
YKL142W	MRP8	1.31237	3.55874	6.35147	0.0117284	0.0408241
YKL094W	YJU3	1.21587	3.36139	6.34502	0.0117712	0.0409206
YOR043W	WHI2	0.927554	4.24661	6.34183	0.0117923	0.0409679
YKL025C	PAN3	1.18566	3.3603	6.3248	0.0119061	0.0412844
YBR059C	AKL1	1.2306	4.66224	6.32478	0.0119062	0.0412844
YGL057C	GEP7	1.31712	3.39934	6.31341	0.0119828	0.0414708
YNL292W	PUS4	1.16163	4.12956	6.28826	0.012154	0.0419831
YIL005W	EPS1	0.940231	4.2764	6.27627	0.0122366	0.0422414
YPR082C	DIB1	1.36729	4.25535	6.25966	0.0123518	0.0425815
YDR067C	OCA6	1.04918	4.70704	6.25869	0.0123586	0.0425815
YLR372W	SUR4	1.15142	3.77462	6.25516	0.0123832	0.0426394
YBR007C	DSF2	1.34113	2.91236	6.21999	0.0126316	0.0433572
YNL223W	ATG4	1.43087	2.28213	6.19649	0.0128004	0.0438537
YDR513W	GRX2	1.41816	2.79201	6.17991	0.0129209	0.0442107
YFL015C	YFL015C	1.21938	3.26964	6.17846	0.0129315	0.0442191
YOR131C	YOR131C	1.34554	3.23103	6.17597	0.0129497	0.0442257
YMR157C	AIM36	1.11788	4.07315	6.17177	0.0129805	0.0442752
YOL025W	LAG2	1.31681	3.1036	6.15341	0.0131159	0.0446811
YKL063C	YKL063C	1.17606	4.53417	6.15176	0.0131282	0.044695
YER059W	PCL6	1.18724	4.51773	6.14688	0.0131644	0.0447758
YBR284W	YBR284W	1.86331	3.63067	6.14456	0.0131817	0.044793
YMR297W	PRC1	0.897212	4.31789	6.13266	0.0132707	0.044983
YOR289W	YOR289W	0.775326	5.98242	6.12382	0.0133372	0.0451522
YJL155C	FBP26	1.5231	2.56821	6.09199	0.0135796	0.045887
YNR033W	ABZ1	1.01382	3.65574	6.05792	0.0138441	0.0466358
YOL032W	OPI10	1.29106	3.49272	6.04744	0.0139265	0.0468844
YOL029C	YOL029C	1.39525	3.47394	6.04085	0.0139786	0.047011
YMR152W	YIM1	1.49083	3.2629	6.04049	0.0139814	0.047011
YLR215C	CDC123	1.00065	4.53079	6.03807	0.0140006	0.0470464
YGR021W	YGR021W	1.38815	4.34532	6.02075	0.0141387	0.0473954
YML053C	YML053C	1.56173	2.4285	6.02067	0.0141393	0.0473954
YMR072W	ABF2	0.947586	6.49966	6.01613	0.0141757	0.047459
YGL003C	CDH1	1.0491	4.99027	5.98739	0.0144085	0.0481494
YIL114C	POR2	1.84351	2.10775	5.97477	0.0145119	0.0484355
YHR011W	DIA4	0.91972	6.04027	5.96943	0.014556	0.0485528
YLR438W	CAR2	1.01805	4.18828	5.96373	0.0146031	0.0486801
YDR169C-A	YDR169C-A	1.22072	3.7988	5.9479	0.0147348	0.0490891
YER156C	YER156C	1.15115	4.44288	5.94165	0.0147872	0.0492332

## Sheet: Ca2+(without triple_common)
GeneID	GeneName	logFC	logCPM	LR	PValue	FDR
YMR319C	FET4	2.22376	8.04237	34.8799	3.50678e-09	1.40194e-07
YMR316C-A	YMR316C-A	2.7704	10.653	30.0553	4.19891e-08	1.19526e-06
YNL276C	YNL276C	3.09656	7.84238	28.6327	8.74927e-08	2.23332e-06
YBR226C	YBR226C	1.95828	6.18451	28.4844	9.44583e-08	2.36668e-06
YML119W	YML119W	2.59109	5.82073	22.9261	1.68352e-06	2.8604e-05
YIL105W-A	YIL105W-A	1.62466	7.74659	22.3464	2.27636e-06	3.62949e-05
YDL025W-A	YDL025W-A	1.71524	7.78955	21.2454	4.04069e-06	5.87413e-05
YOR055W	YOR055W	1.5338	7.95546	20.3565	6.42753e-06	8.73662e-05
YBL025W	RRN10	2.16725	4.02172	20.2143	6.92342e-06	9.18113e-05
YML101C	CUE4	2.73596	3.31253	20.016	7.67978e-06	0.000100373
YMR141C	YMR141C	1.33815	7.31262	19.0027	1.30533e-05	0.0001578
YGL165C	YGL165C	1.61166	9.78122	18.8975	1.37934e-05	0.000165551
YPL056C	LCL1	2.24398	7.36652	18.1949	1.99409e-05	0.000230678
YBR203W	COS111	2.49152	8.08746	17.2687	3.24492e-05	0.000349359
YJR020W	YJR020W	1.41134	7.00014	17.2075	3.35108e-05	0.000358658
YOL017W	ESC8	2.00488	7.29288	17.176	3.40707e-05	0.000363934
YDL009C	YDL009C	1.73269	9.6188	17.1275	3.49522e-05	0.000371163
YGR248W	SOL4	2.12689	7.73643	16.9925	3.75275e-05	0.000393894
YNL018C	YNL018C	1.98962	5.10222	16.9178	3.90333e-05	0.000407339
YPL055C	LGE1	1.44068	6.44539	16.8224	4.10463e-05	0.000425894
YMR247W-A	YMR247W-A	1.4797	5.71487	16.8062	4.13989e-05	0.000428735
YLR195C	NMT1	2.19125	7.64213	16.4748	4.93015e-05	0.000499166
YPL165C	SET6	1.63379	9.5061	16.1567	5.83115e-05	0.000579597
YPL114W	YPL114W	1.65893	6.29229	15.9491	6.50673e-05	0.000632864
YFL011W	HXT10	2.58856	3.00931	14.9533	0.000110208	0.000982293
YGR163W	GTR2	2.50491	5.08501	14.7256	0.000124344	0.00108451
YML123C	PHO84	1.91591	5.74766	14.7237	0.000124469	0.00108451
YOL083C-A	YOL083C-A	1.59883	5.99947	14.7093	0.000125424	0.00109109
YJL015C	YJL015C	1.24728	7.72817	14.655	0.000129089	0.00111761
YER188W	YER188W	2.19329	3.84059	14.5211	0.0001386	0.00118859
YHR094C	HXT1	2.23839	4.35827	14.3587	0.000151082	0.0012775
YKL202W	YKL202W	1.27713	7.73009	14.002	0.000182619	0.00152052
YDR186C	YDR186C	1.76644	5.34586	13.9822	0.000184551	0.00153426
YBR007C	DSF2	1.97236	2.91236	13.9493	0.000187812	0.00155661
YJL132W	YJL132W	1.2226	5.30139	13.905	0.000192284	0.00157684
YLL019W-A	YLL019W-A	1.39348	6.67093	13.8769	0.000195187	0.00159344
YOR359W	VTS1	2.89994	3.08515	13.8372	0.000199351	0.00161556
YDL011C	YDL011C	1.41415	8.78998	13.8369	0.000199382	0.00161556
YKL127W	PGM1	1.52118	6.55916	13.8327	0.000199833	0.0016168
YLL061W	MMP1	1.78633	6.10169	13.7527	0.000208519	0.00167049
YDR055W	PST1	1.81393	5.74428	13.6728	0.000217581	0.00172951
YBR295W	PCA1	1.83454	3.90714	13.5805	0.000228547	0.00180875
YOR274W	MOD5	1.14373	6.04884	13.5067	0.000237715	0.00186705
YNR063W	YNR063W	2.75902	3.68746	13.4887	0.000240002	0.00187485
YBL006C	LDB7	1.39368	4.76655	13.4405	0.000246248	0.00191879
YPR171W	BSP1	1.34236	5.42268	13.3793	0.000254415	0.00196206
YJL067W	YJL067W	1.62916	9.47483	13.26	0.000271136	0.00207046
YKL187C	YKL187C	1.50045	5.55177	13.1751	0.000283694	0.00215125
YOR289W	YOR289W	1.13302	5.98242	12.9456	0.000320669	0.00240148
YCL038C	ATG22	1.95235	3.98792	12.8396	0.000339363	0.00252065
YER038C	KRE29	1.31271	7.4048	12.8184	0.000343233	0.00254592
YDR059C	UBC5	1.24223	5.78344	12.7859	0.000349246	0.00256949
YBR032W	YBR032W	1.38727	4.94035	12.7559	0.00035489	0.00260045
YDR254W	CHL4	1.38271	6.99883	12.7395	0.000358004	0.00261974
YIR030W-A	YIR030W-A	1.3304	7.34211	12.695	0.000366637	0.00267213
YMR063W	RIM9	1.30261	4.99825	12.6838	0.00036883	0.00268451
YMR133W	REC114	1.32751	8.8454	12.638	0.000377979	0.00274742
YNR009W	NRM1	1.13148	5.97423	12.4502	0.000417938	0.00297787
YPR114W	YPR114W	1.97568	4.78887	12.4356	0.000421219	0.00299099
YBR056C-B	YBR056C-B	2.23354	11.273	12.3958	0.000430298	0.00304626
YFR036W	CDC26	2.21265	5.20668	12.3494	0.000441124	0.00311479
YDR222W	YDR222W	1.25258	7.65356	12.3142	0.000449516	0.00316251
YLR214W	FRE1	1.37972	5.27834	12.2515	0.000464882	0.00326137
YLR332W	MID2	2.04299	3.26847	12.23	0.000470271	0.00329069
YKL066W	YKL066W	1.27462	6.13587	12.2074	0.000476007	0.00332654
YGL184C	STR3	1.3116	4.77324	12.185	0.000481748	0.00334944
YDR112W	IRC2	1.18352	6.95142	12.1266	0.000497085	0.00342976
YLR393W	ATP10	2.06122	3.29223	12.1099	0.000501554	0.00345598
YDR426C	YDR426C	1.15113	7.1492	12.0471	0.000518731	0.00356103
YPL157W	TGS1	1.52059	3.56884	11.9503	0.000546372	0.00372259
YBR076C-A	YBR076C-A	1.94244	4.65544	11.8465	0.000577692	0.00390661
YKL074C	MUD2	1.68038	4.06681	11.8047	0.000590808	0.00398045
YHR194W	MDM31	1.75019	4.69369	11.7638	0.000603929	0.00404617
YGR290W	YGR290W	1.24946	6.38289	11.7339	0.000613704	0.00410419
YDR338C	YDR338C	2.03422	4.24021	11.6726	0.000634256	0.00421571
YHR102W	KIC1	1.50916	8.17771	11.6217	0.000651864	0.00430642
YMR187C	YMR187C	1.69315	3.67709	11.5835	0.000665407	0.00438288
YNR046W	TRM112	2.19223	3.60862	11.5027	0.000694958	0.00456339
YDL120W	YFH1	1.30859	4.13221	11.3794	0.000742622	0.00482394
YER141W	COX15	1.34028	4.7045	11.2255	0.000806828	0.00517302
YJL140W	RPB4	1.00534	7.63374	11.0363	0.000893447	0.00559741
YPL069C	BTS1	1.10609	5.32362	11.036	0.000893608	0.00559741
YNL192W	CHS1	1.66702	5.32363	11.0253	0.000898777	0.0056233
YIL106W	MOB1	1.79722	4.85303	11.0098	0.0009063	0.00565735
YNL012W	SPO1	1.06781	7.82397	10.9412	0.000940496	0.00582401
YLR042C	YLR042C	1.13558	5.77521	10.8813	0.000971421	0.00600184
YMR259C	YMR259C	1.31815	5.79299	10.8389	0.000993907	0.00609918
YER147C	SCC4	1.47798	6.02849	10.7598	0.00103726	0.00632243
YJR037W	YJR037W	1.28071	5.88283	10.74	0.00104843	0.00636193
YBL106C	SRO77	1.07013	6.54132	10.704	0.00106906	0.00647269
YIL086C	YIL086C	1.54331	4.56443	10.6139	0.00112243	0.00674328
YDL211C	YDL211C	1.9045	3.7509	10.5924	0.00113552	0.00681437
YKL090W	CUE2	0.998672	6.36868	10.5636	0.00115339	0.00690638
YOR387C	YOR387C	1.46296	5.87976	10.5112	0.00118652	0.00705039
YLR233C	EST1	1.72863	5.53012	10.5014	0.00119287	0.00708039
YDL026W	YDL026W	1.23988	8.06035	10.4748	0.00121017	0.0071674
YLR272C	YCS4	1.10785	5.78275	10.3977	0.00126169	0.00741602
YKL147C	YKL147C	1.15406	8.02136	10.2814	0.00134378	0.00787296
YOL089C	HAL9	1.54281	3.04549	10.232	0.00138027	0.00804531
YGR226C	YGR226C	1.43651	4.39121	10.2278	0.00138339	0.00805297
YNR002C	ATO2	0.896121	7.68335	10.0519	0.00152188	0.00869343
YPL068C	YPL068C	1.7253	2.64294	10.0511	0.00152254	0.00869343
YDR124W	YDR124W	0.947956	7.02091	10.0377	0.00153366	0.00873143
YGR223C	HSV2	1.14998	4.46988	10.0209	0.00154776	0.00879327
YDR318W	MCM21	1.08619	6.21016	10.0151	0.00155264	0.00881177
YMR304C-A	YMR304C-A	1.31174	5.96075	9.92765	0.00162815	0.00917329
YML054C-A	YML054C-A	1.27146	3.82193	9.89104	0.00166086	0.00932859
YDR151C	CTH1	1.22423	5.32296	9.86551	0.00168406	0.00944913
YMR173W-A	YMR173W-A	1.2095	6.14577	9.79739	0.0017476	0.00974531
YFL030W	AGX1	1.09908	6.35422	9.74324	0.00179984	0.00993473
YOR235W	IRC13	2.22491	2.94982	9.64276	0.001901	0.0104049
YOR204W	DED1	1.17973	5.58881	9.63522	0.00190881	0.0104304
YOR125C	CAT5	1.28979	4.28743	9.60847	0.00193681	0.010541
YIL121W	QDR2	0.946411	7.24991	9.60288	0.00194272	0.0105626
YMR206W	YMR206W	1.19445	5.88806	9.58371	0.00196312	0.0106415
YFL021C-A	YFL021C-A	1.19107	9.21546	9.56813	0.00197984	0.0107215
YAL016C-B	YAL016C-B	1.28011	6.63191	9.56447	0.0019838	0.0107323
YCR036W	RBK1	1.23086	4.48291	9.54983	0.00199968	0.0108074
YMR003W	AIM34	1.15076	4.45031	9.49493	0.00206041	0.0110556
YOL164W-A	YOL164W-A	1.27865	5.95847	9.49362	0.00206187	0.0110556
YGR097W	ASK10	1.19012	3.77106	9.40437	0.00216469	0.0115319
YPL023C	MET12	1.14998	4.77926	9.3567	0.00222172	0.0117849
YFL029C	CAK1	1.082	6.12294	9.33527	0.00224785	0.0118771
YKL116C	PRR1	1.77193	3.47145	9.33196	0.00225192	0.0118871
YGR041W	BUD9	0.904604	7.31376	9.32029	0.0022663	0.0119398
YNL323W	LEM3	1.27046	5.33752	9.22604	0.00238597	0.0124856
YIL067C	YIL067C	2.00455	3.62009	9.20439	0.00241435	0.0126098
YJR038C	YJR038C	1.39303	4.64552	9.19908	0.00242137	0.0126343
YGL211W	NCS6	2.38194	3.90529	9.17717	0.00245052	0.012762
YJL020W-A	YJL020W-A	1.19139	7.79931	9.14761	0.00249043	0.0129326
YMR021C	MAC1	1.3143	4.17801	9.09102	0.00256868	0.0133009
YBR288C	APM3	1.67327	4.8491	9.0743	0.00259227	0.0134103
YOR301W	RAX1	1.0472	5.60989	8.97577	0.00273583	0.0140328
YJL136W-A	YJL136W-A	1.489	3.46212	8.97157	0.00274212	0.0140518
YPL124W	SPC29	1.6888	3.28592	8.91951	0.00282141	0.0143904
YFL034C-B	MOB2	1.79213	3.22925	8.88252	0.00287914	0.0146025
YDL220C	CDC13	1.05722	5.19119	8.87844	0.00288557	0.0146215
YIR018C-A	YIR018C-A	1.04632	4.99186	8.85666	0.00292021	0.0147358
YLR055C	SPT8	1.07743	4.17658	8.79225	0.00302512	0.0151312
YJL133W	MRS3	1.35269	5.36866	8.7891	0.00303036	0.0151434
YNR048W	YNR048W	1.70466	3.30183	8.77151	0.00305972	0.0152621
YFL015C	YFL015C	1.45949	3.26964	8.73747	0.00311736	0.0154861
YKL068W	NUP100	1.7586	3.46607	8.70125	0.00317992	0.0157605
YML053C	YML053C	1.87284	2.4285	8.66228	0.00324864	0.0160718
YOR203W	YOR203W	1.40757	4.24087	8.63061	0.00330562	0.0163239
YGR221C	TOS2	1.29201	7.3633	8.61807	0.00332845	0.0164069
YHR199C-A	NBL1	2.0929	2.38092	8.61492	0.00333421	0.0164204
YMR057C	YMR057C	1.55189	3.4114	8.54975	0.0034557	0.0169267
YNL201C	PSY2	1.25675	4.28847	8.54571	0.00346338	0.0169491
YEL025C	YEL025C	1.79746	3.08893	8.44724	0.00365598	0.0177162
YOR005C	DNL4	0.893702	7.80528	8.43908	0.00367242	0.01778
YMR046C	YMR046C	1.02713	5.58542	8.35181	0.00385304	0.0184898
YER086W	ILV1	2.05152	5.09504	8.34125	0.00387549	0.0185648
YNL073W	MSK1	1.16865	4.70943	8.32808	0.00390368	0.0186571
YMR019W	STB4	1.74905	4.73706	8.29671	0.00397169	0.0188995
YNL316C	PHA2	1.13749	4.29941	8.25408	0.00406604	0.0192738
YDR178W	SDH4	1.83686	2.57405	8.24116	0.00409509	0.0193777
YKL186C	MTR2	1.41326	3.57168	8.15768	0.00428792	0.0201848
YDR261C	EXG2	1.31114	4.88024	8.09588	0.00443661	0.0208486
YOR384W	FRE5	1.12909	9.41134	8.08053	0.00447432	0.0209313
YLR297W	YLR297W	0.924378	6.13406	8.06521	0.00451233	0.0210588
YLR144C	ACF2	1.05119	5.03124	8.04961	0.00455136	0.0212046
YGL130W	CEG1	1.43817	3.77685	8.01009	0.00465174	0.0215902
YBR059C	AKL1	1.39103	4.66224	8.01004	0.00465186	0.0215902
YMR036C	MIH1	2.00702	2.18399	8.00922	0.00465398	0.0215902
YLR070C	XYL2	0.84721	6.62761	7.85275	0.00507435	0.0232821
YJL166W	QCR8	1.53775	3.79621	7.84444	0.00509771	0.0233695
YHR189W	PTH1	0.970627	5.49243	7.77558	0.00529573	0.0241348
YGL209W	MIG2	1.409	5.73824	7.70407	0.00550964	0.0249841
YMR010W	YMR010W	1.66754	3.38637	7.69587	0.00553474	0.0250561
YNL176C	TDA7	1.85576	3.46382	7.67735	0.00559182	0.0252934
YLR376C	PSY3	1.71657	2.64999	7.66094	0.00564292	0.0254822
YDR362C	TFC6	0.956249	6.28928	7.63387	0.00572823	0.0258246
YPR128C	ANT1	1.42692	3.91712	7.61539	0.00578722	0.0260473
YER089C	PTC2	0.928374	5.90572	7.60487	0.00582108	0.0260791
YOL038C-A	YOL038C-A	2.41116	2.04134	7.60451	0.00582226	0.0260791
YKL027W	YKL027W	1.24792	5.01003	7.59967	0.00583791	0.0261025
YPL169C	MEX67	1.4991	3.70212	7.58085	0.00589917	0.0263115
YGR191W	HIP1	1.54612	4.6152	7.5392	0.00603709	0.0268386
YNL270C	ALP1	1.45488	3.53769	7.53579	0.00604852	0.0268675
YKL195W	MIA40	1.17361	4.71274	7.53098	0.00606469	0.0269173
YBR126C	TPS1	1.22273	5.32715	7.4986	0.00617471	0.027361
YBR056W	YBR056W	1.50627	3.82325	7.4684	0.00627913	0.0277784
YBR139W	YBR139W	1.46599	3.51516	7.44608	0.00635747	0.0280793
YDR371W	CTS2	1.30313	3.4058	7.41953	0.00645196	0.0284504
YLR047C	FRE8	1.48761	3.30432	7.41249	0.00647728	0.0285158
YGR133W	PEX4	0.914001	6.7293	7.40399	0.00650794	0.0286276
YCR071C	IMG2	1.0208	4.64508	7.39689	0.00653367	0.0287175
YGR109W-B	YGR109W-B	0.951944	7.92166	7.38438	0.00657928	0.0288878
YPL066W	YPL066W	1.00161	4.77345	7.38143	0.00659009	0.0288954
YKR009C	FOX2	0.890683	7.85033	7.37897	0.00659908	0.0289115
YAL012W	CYS3	1.15468	4.24641	7.32593	0.00679667	0.0295865
YGL113W	SLD3	1.36238	3.35118	7.29542	0.00691306	0.029997
YLR164W	YLR164W	1.0996	4.11814	7.29312	0.0069219	0.0300115
YDR058C	TGL2	1.06681	4.20096	7.28424	0.00695621	0.0301122
YJL171C	YJL171C	1.50851	4.01307	7.27656	0.00698602	0.0301932
YLR284C	ECI1	1.56502	3.31641	7.26664	0.00702471	0.0302832
YNL203C	YNL203C	1.15563	6.78792	7.26642	0.00702558	0.0302832
YDL108W	KIN28	1.07456	4.3362	7.26537	0.00702967	0.0302832
YHL040C	ARN1	1.70888	2.32402	7.14012	0.00753783	0.0321942
YGL128C	CWC23	1.11751	4.16373	7.1336	0.00756527	0.0322101
YJR074W	MOG1	1.00538	4.84384	7.12079	0.00761952	0.0323904
YIL137C	TMA108	1.72304	3.73348	7.10747	0.00767633	0.032581
YGR120C	COG2	0.775003	6.25014	7.10518	0.00768616	0.0325972
YKL100W-A	YKL100W-A	0.876295	8.33495	7.09898	0.00771277	0.0326337
YDR511W	ACN9	0.951067	5.5856	7.09299	0.00773861	0.0327176
YOR202W	HIS3	0.793084	6.83494	7.00733	0.00811767	0.0340817
YMR225C	MRPL44	0.993426	4.81209	6.97807	0.00825147	0.0345634
YKL053C-A	MDM35	1.12089	4.71559	6.92808	0.00848528	0.0353239
YJL070C	YJL070C	1.07025	4.26833	6.92086	0.00851962	0.0354137
YGL225W	VRG4	1.87367	2.34833	6.91405	0.00855211	0.0355216
YBR001C	NTH2	1.22681	3.9055	6.91023	0.0085704	0.0355442
YNL045W	LAP2	0.935539	5.52712	6.88678	0.00868358	0.0359852
YKR069W	MET1	1.27617	4.0798	6.86455	0.00879223	0.0363523
YDL010W	GRX6	1.35232	3.62132	6.84165	0.00890565	0.0367375
YPR192W	AQY1	0.888345	6.46336	6.81187	0.00905537	0.0372421
YMR028W	TAP42	1.20967	4.91969	6.80971	0.00906633	0.037259
YAL011W	SWC3	0.919693	5.28393	6.80781	0.00907601	0.0372706
YNL313C	EMW1	1.07933	4.09162	6.79944	0.00911865	0.0373892
YBR076W	ECM8	0.818406	6.83091	6.79806	0.0091257	0.0373899
YMR155W	YMR155W	1.09816	4.78581	6.77601	0.00923911	0.0377692
YHL027W	RIM101	1.39217	3.95067	6.75491	0.00934903	0.0381898
YHR193C-A	YHR193C-A	0.966067	7.03434	6.75352	0.00935631	0.0381909
YLR316C	TAD3	0.885387	7.55973	6.72291	0.00951823	0.0387645
YBR138C	YBR138C	1.2853	3.48641	6.71936	0.0095372	0.0387811
YIL107C	PFK26	0.954738	5.75123	6.71891	0.00953957	0.0387811
YOR227W	HER1	1.38071	3.18485	6.71814	0.00954371	0.0387811
YPR198W	SGE1	1.18272	3.04143	6.70991	0.00958786	0.0389006
YKR036C	CAF4	1.31852	3.35178	6.68815	0.0097056	0.039285
YHR033W	YHR033W	1.3672	2.58208	6.68714	0.00971106	0.039285
YFR017C	IGD1	1.6359	2.61624	6.68485	0.00972357	0.0393064
YPR153W	YPR153W	1.0515	5.45609	6.67909	0.00975502	0.039353
YNR062C	YNR062C	0.762884	7.4222	6.6751	0.00977691	0.0394048
YOL122C	SMF1	1.0991	5.92155	6.64891	0.00992163	0.0398404
YBR163W	EXO5	1.58533	4.0386	6.61281	0.0101248	0.0405401
YOL107W	YOL107W	2.07088	2.24405	6.60141	0.0101898	0.0407367
YNL037C	IDH1	1.23502	3.54212	6.58629	0.0102767	0.0410489
YLR209C	PNP1	1.15568	3.68898	6.57025	0.0103697	0.0413054
YKR017C	YKR017C	1.41222	2.42791	6.57013	0.0103704	0.0413054
YCL036W	GFD2	1.28868	4.71184	6.56587	0.0103953	0.0413455
YHR115C	DMA1	1.04917	4.47207	6.56082	0.0104248	0.0413721
YLR372W	SUR4	1.19287	3.77462	6.55357	0.0104674	0.0415108
YGL218W	YGL218W	0.856583	8.83899	6.54255	0.0105324	0.0417078
YHL015W-A	YHL015W-A	1.05704	4.60085	6.51404	0.0107026	0.0422801
YNL046W	YNL046W	0.877448	6.91328	6.49959	0.0107899	0.0425131
YFR002W	NIC96	0.950854	5.45384	6.49949	0.0107905	0.0425131
YIL103W	DPH1	0.736621	8.45519	6.48902	0.0108543	0.0427333
YLR248W	RCK2	1.12151	3.26521	6.48679	0.0108679	0.0427559
YPR081C	GRS2	1.52707	4.16048	6.48332	0.0108892	0.0428087
YOR316C	COT1	1.42034	3.37594	6.47955	0.0109122	0.0428684
YPR076W	YPR076W	0.875393	9.03443	6.4758	0.0109353	0.042897
YLR254C	NDL1	1.32878	2.92526	6.43221	0.0112069	0.0437415
YLR240W	VPS34	0.906274	4.68149	6.41764	0.0112992	0.0440701
YGR171C	MSM1	1.33704	4.34529	6.40061	0.0114081	0.0443498
YIR027C	DAL1	1.01393	5.76931	6.3815	0.0115316	0.0447199
YMR264W	CUE1	1.13185	4.9656	6.35844	0.0116824	0.0452081
YKL197C	PEX1	1.49872	3.86318	6.34214	0.0117902	0.0454958
YMR038C	CCS1	0.79678	8.04631	6.30314	0.0120525	0.0463806
YHR016C	YSC84	1.41012	3.90004	6.28531	0.0121743	0.0467454
YMR156C	TPP1	0.778467	5.65634	6.28154	0.0122002	0.0468118
YPR023C	EAF3	1.13203	3.67637	6.26999	0.01228	0.0470244
YMR052W	FAR3	1.22362	3.26195	6.26197	0.0123357	0.0471986
YAR007C	RFA1	0.96682	5.08063	6.22313	0.0126092	0.0480086
YMR056C	AAC1	1.48542	3.10326	6.18857	0.0128578	0.0488524
YFL024C	EPL1	0.713015	8.6233	6.17991	0.0129209	0.049021
YLR054C	OSW2	1.31054	6.7823	6.14764	0.0131588	0.0498219

## Sheet: triple_common
GeneID	GeneName	logFC	logCPM	LR	PValue	FDR
YFL014W	HSP12	4.0926	6.87845	58.3914	2.14833e-14	2.59566e-12
YBR086C	IST2	2.48117	6.01831	54.3237	1.70039e-13	1.81275e-11
YOL052C	SPE2	2.23813	6.62475	53.6566	2.38776e-13	2.49659e-11
YOR373W	NUD1	2.53733	6.844	49.3166	2.17809e-12	1.94136e-10
YPL018W	CTF19	2.58992	8.40973	46.4539	9.37984e-12	7.49973e-10
YGL254W	FZF1	3.35895	6.3174	45.515	1.51475e-11	1.15996e-09
YMR251W	GTO3	2.46704	9.22754	44.2268	2.92448e-11	2.12006e-09
YMR174C	PAI3	2.99892	6.80508	41.978	9.23046e-11	6.12024e-09
YHL020C	OPI1	2.5232	5.63857	40.9169	1.58842e-10	1.00421e-08
YBR213W	MET8	3.06528	4.34636	40.1607	2.33902e-10	1.44514e-08
YDL207W	GLE1	2.59522	6.87451	39.6277	3.07294e-10	1.836e-08
YGR049W	SCM4	3.5822	10.7568	39.2983	3.63766e-10	2.14978e-08
YBR053C	YBR053C	2.12435	5.06121	37.7479	8.0504e-10	4.33366e-08
YLR413W	YLR413W	2.41328	7.86275	37.7053	8.22809e-10	4.38589e-08
YGR068C	ART5	3.18629	4.06666	36.3918	1.61379e-09	8.04971e-08
YIL051C	MMF1	2.17242	7.19492	33.7384	6.30426e-09	2.95485e-07
YDL022W	GPD1	2.79322	6.06136	33.7034	6.4188e-09	2.98282e-07
YKL038W	RGT1	3.51649	4.00733	33.4193	7.42841e-09	3.39397e-07
YLR119W	SRN2	2.49088	6.00204	33.3579	7.66651e-09	3.47357e-07
YNL042W-B	YNL042W-B	3.51684	3.3278	33.1504	8.53005e-09	3.80147e-07
YDL023C	YDL023C	3.16516	12.6263	32.0396	1.51064e-08	6.52472e-07
YNL036W	NCE103	2.94608	3.50284	32.0377	1.51208e-08	6.52472e-07
YFR053C	HXK1	4.33486	5.06766	31.8446	1.67016e-08	7.15012e-07
YML058W	SML1	1.80297	5.62624	31.4834	2.01154e-08	8.28541e-07
YBR002C	RER2	2.30651	5.14228	30.9968	2.58452e-08	1.01826e-06
YOL150C	YOL150C	2.60805	11.6768	30.9392	2.6624e-08	1.0414e-06
YGR087C	PDC6	3.58746	5.08862	30.8852	2.7375e-08	1.06313e-06
YOR161W-B	YOR161W-B	2.36707	10.6484	30.59	3.18726e-08	1.22036e-06
YER066C-A	YER066C-A	2.71074	10.0442	30.4483	3.4288e-08	1.28568e-06
YLR268W	SEC22	2.73847	6.00666	29.4152	5.84174e-08	2.04913e-06
YOR161W-A	YOR161W-A	2.27001	9.22411	28.9417	7.45881e-08	2.58303e-06
YOR376W	YOR376W	3.11136	3.51304	28.5542	9.11136e-08	3.11563e-06
YBR051W	YBR051W	2.20391	5.98053	28.0574	1.17772e-07	3.83428e-06
YER067C-A	YER067C-A	2.84048	11.633	26.9401	2.09864e-07	6.59556e-06
YPL061W	ALD6	1.9619	6.22557	26.4915	2.64694e-07	8.17693e-06
YOR284W	HUA2	1.73468	4.94024	25.843	3.70341e-07	1.11245e-05
YGL037C	PNC1	1.87598	5.32796	25.6639	4.06366e-07	1.21396e-05
YDL123W	SNA4	1.8757	5.85746	25.497	4.43064e-07	1.30213e-05
YBR285W	YBR285W	2.14508	5.49076	25.3785	4.71146e-07	1.37721e-05
YHR034C	PIH1	2.6182	6.28687	25.3543	4.77091e-07	1.38714e-05
YDR171W	HSP42	1.91726	5.64451	25.2767	4.96681e-07	1.42129e-05
YDL129W	YDL129W	3.18475	7.3498	25.0919	5.46623e-07	1.54791e-05
YHR086W	NAM8	3.7953	5.47989	24.8719	6.12687e-07	1.72073e-05
YBR071W	YBR071W	1.42766	6.94817	24.6375	6.91904e-07	1.89994e-05
YPR011C	YPR011C	1.80179	6.34372	24.3757	7.92603e-07	2.11937e-05
YBL016W	FUS3	2.3381	4.48514	24.3694	7.95201e-07	2.11937e-05
YMR106C	YKU80	2.26157	4.11253	24.0737	9.27203e-07	2.42366e-05
YPL185W	YPL185W	2.06546	5.35064	23.7108	1.11951e-06	2.84429e-05
YOL085W-A	YOL085W-A	1.98112	6.58501	23.6239	1.17124e-06	2.96187e-05
YNL158W	PGA1	1.68511	5.0426	23.4321	1.29402e-06	3.2422e-05
YHR097C	YHR097C	2.0271	4.51376	22.7494	1.84562e-06	4.4401e-05
YIL046W	MET30	2.58386	4.18646	22.5021	2.09914e-06	5.00572e-05
YNR034W-A	YNR034W-A	3.11867	3.84152	22.1904	2.46907e-06	5.83666e-05
YIL154C	IMP2'	1.53898	6.55795	22.1264	2.55271e-06	5.98236e-05
YCR092C	MSH3	1.99208	5.60982	21.4727	3.58909e-06	8.0304e-05
YKL061W	BLI1	1.76713	4.06915	21.273	3.98296e-06	8.75328e-05
YPR150W	YPR150W	1.8675	8.80263	21.1659	4.21183e-06	9.1234e-05
YML128C	MSC1	2.25787	4.57952	21.0913	4.37922e-06	9.44834e-05
YDR074W	TPS2	2.43028	5.40188	20.9732	4.65764e-06	9.96991e-05
YNL093W	YPT53	1.97112	4.68735	20.9348	4.75172e-06	0.000101314
YCL041C	YCL041C	2.57592	3.81629	20.9124	4.80768e-06	0.000102107
YNL191W	DUG3	2.97282	3.86579	20.8357	5.00402e-06	0.000105684
YPR004C	AIM45	1.5411	4.61505	20.8316	5.01499e-06	0.000105684
YGR088W	CTT1	2.49385	5.30425	20.7428	5.25301e-06	0.000110273
YDR018C	YDR018C	1.88174	5.83976	20.5283	5.87552e-06	0.000122284
YJL143W	TIM17	1.89168	4.13051	20.345	6.46625e-06	0.00013317
YBR160W	CDC28	2.28292	5.6638	20.3363	6.49574e-06	0.000133273
YHR087W	RTC3	1.96574	6.04972	20.1384	7.20347e-06	0.000146686
YJL163C	YJL163C	1.52824	7.74426	20.1194	7.27565e-06	0.000147603
YOR121C	YOR121C	1.68935	9.31205	20.0312	7.61906e-06	0.000152859
YDR535C	YDR535C	2.29209	4.90434	19.9095	8.1197e-06	0.000160534
YJL141C	YAK1	1.68952	4.36566	19.7868	8.65768e-06	0.000168114
YDR009W	GAL3	1.49177	5.14162	19.7265	8.93534e-06	0.000172888
YOR236W	DFR1	1.58121	5.22229	19.6614	9.24495e-06	0.000178244
YPR160C-A	YPR160C-A	3.363	9.03136	19.5185	9.96289e-06	0.000188112
YHR098C	SFB3	1.76558	4.40586	19.513	9.99194e-06	0.000188112
YHR085W	IPI1	2.92514	5.45328	19.4938	1.00928e-05	0.000188726
YDR367W	KEI1	2.71873	4.77359	19.439	1.03864e-05	0.000193393
YLR179C	YLR179C	2.07884	6.27699	19.3508	1.08776e-05	0.000201161
YKL192C	ACP1	2.14972	4.74218	19.0145	1.29732e-05	0.000235117
YDR030C	RAD28	1.7467	5.38378	18.7997	1.45192e-05	0.000262262
YJR116W	TDA4	1.63314	6.60854	18.6483	1.5719e-05	0.000279294
YMR170C	ALD2	1.87092	6.27031	18.6131	1.60116e-05	0.000281731
YMR315W	YMR315W	1.40326	8.91643	18.5857	1.62435e-05	0.000284379
YKL035W	UGP1	1.77477	4.62606	18.3237	1.86373e-05	0.00032271
YLR437C-A	YLR437C-A	1.27908	8.83176	18.1841	2.00544e-05	0.00034505
YLL026W	HSP104	1.71265	5.43153	18.1551	2.03622e-05	0.00034924
YKL036C	YKL036C	1.4848	8.35404	18.0021	2.20666e-05	0.000372597
YLR253W	YLR253W	1.81055	4.12385	17.9629	2.25254e-05	0.000378218
YER055C	HIS1	1.55054	6.62869	17.9161	2.30864e-05	0.000385033
YFL021W	GAT1	1.28031	5.32759	17.558	2.78673e-05	0.000462267
YGR031W	IMO32	1.55135	4.32079	17.5084	2.86046e-05	0.000472716
YMR136W	GAT2	2.21632	3.06931	17.4602	2.9338e-05	0.000483366
YCR005C	CIT2	1.61656	4.16289	17.4531	2.94478e-05	0.00048371
YGR019W	UGA1	1.25816	6.51238	17.4074	3.01649e-05	0.000493996
YOR026W	BUB3	2.62419	5.88153	17.3895	3.04503e-05	0.000497172
YGR008C	STF2	1.64183	5.65428	17.2696	3.24339e-05	0.000527973
YML100W	TSL1	1.82118	4.68258	16.9965	3.74484e-05	0.000591881
YPR155C	NCA2	2.72064	4.1987	16.9576	3.82249e-05	0.000598931
YGR036C	CAX4	2.33296	4.37493	16.717	4.33895e-05	0.000672104
YJL145W	SFH5	2.33244	5.67454	16.6901	4.4011e-05	0.000679795
YIL112W	HOS4	1.45271	8.26958	16.5561	4.72316e-05	0.000721344
YGR006W	PRP18	1.93779	4.66017	16.5312	4.78571e-05	0.000724789
YKL167C	MRP49	2.30303	3.22517	16.4625	4.96217e-05	0.00074735
YNR045W	PET494	1.33282	5.10516	16.4026	5.12156e-05	0.000767106
YHR003C	YHR003C	1.59077	5.44056	16.3474	5.27298e-05	0.000780365
YOR346W	REV1	1.68995	7.82566	16.2811	5.46071e-05	0.000804603
YLR326W	YLR326W	2.47881	3.09267	16.2413	5.57641e-05	0.000817222
YDL090C	RAM1	1.5379	4.3395	16.1819	5.7542e-05	0.000841011
YOL047C	YOL047C	1.54227	7.40374	16.163	5.81174e-05	0.000847143
YPL246C	RBD2	1.3985	5.80985	16.1412	5.87912e-05	0.000852394
YDR135C	YCF1	2.04317	7.36591	16.1238	5.93335e-05	0.000853926
YPR200C	ARR2	1.96901	5.47097	16.1227	5.93681e-05	0.000853926
YMR007W	YMR007W	1.27922	7.70715	15.961	6.46601e-05	0.000915513
YDL021W	GPM2	1.22396	5.35353	15.7917	7.07138e-05	0.000990904
YMR037C	MSN2	2.73462	3.5813	15.7637	7.17682e-05	0.00100309
YGR158C	MTR3	1.3594	5.60683	15.7415	7.2613e-05	0.0010123
YJL186W	MNN5	1.57691	4.76135	15.6521	7.61275e-05	0.00105118
YNL021W	HDA1	2.2285	3.78037	15.5817	7.90166e-05	0.00108763
YDR246W	TRS23	1.60946	6.52021	15.507	8.2199e-05	0.00111653
YOR298W	MUM3	1.54695	7.33065	15.3077	9.13411e-05	0.00123538
YDL198C	GGC1	1.26583	4.88704	15.1464	9.94867e-05	0.00133888
YER067W	RGI1	1.95829	3.75132	14.9001	0.000113355	0.0014959
YMR296C	LCB1	1.55345	5.02657	14.8386	0.000117111	0.001538
YGR250C	YGR250C	1.99284	5.87295	14.7011	0.000125972	0.00162301
YLL038C	ENT4	1.57831	4.19164	14.64	0.000130122	0.00166857
YGR150C	CCM1	1.353	5.69234	14.6318	0.000130689	0.00167189
YPL266W	DIM1	1.63276	5.0984	14.6131	0.000131991	0.00168459
YKL149C	DBR1	2.03141	4.13481	14.5368	0.000137445	0.00173788
YHR137W	ARO9	1.8426	4.39941	14.4997	0.000140184	0.00176023
YOR246C	ENV9	1.34992	4.57041	14.4717	0.000142279	0.00177019
YJR080C	AIM24	1.294	5.23764	14.4523	0.000143755	0.0017804
YBR161W	CSH1	1.78296	3.88871	14.3989	0.00014789	0.00181918
YOL104C	NDJ1	1.85711	3.53994	14.394	0.000148275	0.0018198
YJR078W	BNA2	2.38266	2.4675	14.1834	0.000165825	0.00198152
YOR098C	NUP1	1.80697	5.39745	14.1173	0.000171758	0.00203897
YMR055C	BUB2	1.65549	4.40496	14.1004	0.000173307	0.0020465
YDR063W	AIM7	1.19811	5.36502	14.0264	0.000180265	0.00212143
YGR028W	MSP1	1.82544	3.1524	14.0165	0.000181211	0.00212796
YGR126W	YGR126W	1.30407	4.28737	13.9757	0.000185184	0.00216526
YHR199C	AIM46	1.48327	3.76603	13.9503	0.00018771	0.00217608
YGL041W-A	YGL041W-A	1.38749	4.16529	13.8786	0.00019501	0.00224159
YDR376W	ARH1	1.64586	4.08939	13.719	0.000212292	0.00242486
YLR418C	CDC73	1.58661	3.99817	13.7124	0.000213038	0.00242828
YJL172W	CPS1	1.47871	4.69191	13.6923	0.000215335	0.00244932
YNL097C	PHO23	1.37465	5.00493	13.6425	0.000221119	0.00249382
YOR006C	TSR3	1.16733	5.03007	13.6419	0.000221192	0.00249382
YOL082W	ATG19	1.42006	4.49225	13.6289	0.000222734	0.00250208
YIR017W-A	YIR017W-A	1.37999	7.53579	13.6134	0.000224572	0.00251752
YGR007W	ECT1	1.74728	5.46019	13.5494	0.000232366	0.0025942
YOL049W	GSH2	1.2864	4.56516	13.4243	0.000248386	0.00276737
YPL028W	ERG10	1.03634	5.54281	13.3778	0.000254623	0.00282922
YEL039C	CYC7	2.04321	4.24065	13.3689	0.00025583	0.00283288
YHR096C	HXT5	1.43269	9.20743	13.3501	0.000258405	0.00285558
YDL085W	NDE2	1.14825	5.75711	13.2978	0.00026572	0.00292454
YPR093C	ASR1	1.68295	4.29429	13.2444	0.000273398	0.00299691
YOR186C-A	YOR186C-A	1.91931	4.97693	13.2163	0.000277524	0.00303601
YCL044C	MGR1	1.68994	4.70414	13.1823	0.000282612	0.00308547
YGL047W	ALG13	1.76144	4.07684	13.1732	0.000283988	0.00308994
YHR137C-A	YHR137C-A	1.63125	10.4387	13.136	0.000289679	0.00313118
YAL041W	CDC24	2.37606	4.30532	13.0796	0.000298528	0.00321406
YHL007C	STE20	1.12569	5.94735	13.0505	0.000303208	0.00324516
YLR327C	TMA10	2.69989	4.07754	13.0431	0.000304398	0.0032515
YDR078C	SHU2	1.22961	6.10011	12.9362	0.000322295	0.0034292
YHL026C	YHL026C	1.04533	6.51888	12.9253	0.000324165	0.00344235
YNL275W	BOR1	2.17453	4.41308	12.8896	0.00033041	0.00348147
YGR042W	YGR042W	1.71249	4.86961	12.8701	0.000333875	0.00350097
YFR051C	RET2	1.6063	3.77439	12.8226	0.000342462	0.00357383
YGL125W	MET13	1.16416	6.79649	12.8031	0.000346053	0.00360439
YOR085W	OST3	1.70372	4.38625	12.7985	0.000346893	0.00360623
YBR133C	HSL7	1.36972	4.15208	12.7841	0.000349583	0.00361346
YDR042C	YDR042C	2.51944	3.59339	12.7714	0.000351968	0.00363122
YAL048C	GEM1	1.13574	4.73151	12.7616	0.000353809	0.0036433
YML011C	RAD33	1.32263	6.75268	12.7507	0.000355884	0.00365773
YLL027W	ISA1	1.74094	4.3601	12.7445	0.000357058	0.00366287
YLR250W	SSP120	1.46911	4.97024	12.7169	0.00036236	0.00370329
YKL091C	YKL091C	1.25166	4.98224	12.6317	0.000379269	0.00383287
YPL240C	HSP82	1.29358	6.19576	12.5747	0.000390998	0.00393677
YNL143C	YNL143C	1.32113	4.97693	12.5453	0.000397207	0.00399189
YDL109C	YDL109C	1.7977	4.63048	12.5195	0.000402736	0.00402456
YGR032W	GSC2	1.54607	4.22744	12.49	0.000409145	0.0040667
YOR361C	PRT1	1.62888	5.57444	12.4706	0.0004134	0.00409409
YDR036C	EHD3	1.88903	3.85623	12.3788	0.000434226	0.00428473
YDR263C	DIN7	1.72259	4.95678	12.3649	0.000437488	0.0043013
YDR248C	YDR248C	1.62422	4.5116	12.3232	0.000447371	0.00439053
YNL053W	MSG5	0.935979	5.99735	12.3012	0.000452659	0.00443443
YMR282C	AEP2	1.71843	4.12854	12.2926	0.000454764	0.00444703
YPL076W	GPI2	1.16161	6.17421	12.2492	0.000465454	0.00453526
YPL029W	SUV3	1.78237	3.61884	12.1674	0.000486314	0.0047166
YGL255W	ZRT1	1.68536	4.52428	12.0616	0.00051472	0.00496193
YDR076W	RAD55	1.26959	7.23154	12.0111	0.000528835	0.00508898
YCR007C	YCR007C	0.975956	6.44542	12.004	0.000530861	0.00509946
YMR261C	TPS3	1.49285	3.48108	11.9982	0.000532506	0.00510624
YBR150C	TBS1	1.45166	5.36744	11.9624	0.000542842	0.00517795
YOR250C	CLP1	1.67425	3.30127	11.9581	0.00054411	0.00518096
YKL128C	PMU1	1.81362	8.0667	11.9032	0.000560369	0.00530789
YFL013C	IES1	1.45337	3.59623	11.881	0.000567085	0.00535285
YAL005C	SSA1	1.6556	4.01089	11.7956	0.000593722	0.00558489
YHR021W-A	ECM12	1.66474	6.96212	11.7834	0.000597603	0.00560201
YGR195W	SKI6	1.53126	4.65693	11.7581	0.000605794	0.00565928
YHR140W	YHR140W	1.10501	4.78993	11.7134	0.000620509	0.0057769
YLR024C	UBR2	1.10644	4.91398	11.6381	0.000646131	0.00595427
YDR533C	HSP31	1.44808	4.74044	11.6306	0.000648753	0.00596831
YHR138C	YHR138C	1.4528	5.2245	11.6249	0.000650748	0.00597655
YIL125W	KGD1	1.81329	4.79197	11.6034	0.000658299	0.0060357
YPL168W	YPL168W	1.3371	3.65014	11.5782	0.000667294	0.00610788
YPL004C	LSP1	1.45065	4.98729	11.5348	0.000683037	0.00621016
YDL078C	MDH3	1.24643	4.61041	11.5139	0.000690765	0.00626993
YOR350C	MNE1	2.03827	4.39957	11.4988	0.000696396	0.00628602
YER064C	YER064C	1.23597	5.26031	11.4988	0.000696404	0.00628602
YDL110C	TMA17	1.29388	5.14405	11.4804	0.000703336	0.00633119
YGL063W	PUS2	1.47603	7.89202	11.4302	0.000722592	0.00649377
YDR214W	AHA1	1.09941	6.10161	11.3967	0.000735765	0.00656872
YGL161C	YIP5	1.49226	3.93488	11.3936	0.000736972	0.00656872
YPL059W	GRX5	1.25517	3.84934	11.3719	0.00074563	0.00660259
YJR084W	YJR084W	1.29039	4.127	11.3208	0.000766446	0.00676125
YPL063W	TIM50	1.05848	5.24113	11.3188	0.000767278	0.00676125
YCL045C	EMC1	1.63752	5.99632	11.2861	0.000780881	0.00685888
YER076C	YER076C	1.53826	3.60174	11.2808	0.00078311	0.00686737
YDR113C	PDS1	1.41917	5.27812	11.2551	0.000794053	0.00690763
YBR230C	OM14	2.2074	2.34512	11.2377	0.000801525	0.00696149
YNL230C	ELA1	1.30805	4.17188	11.1854	0.000824457	0.0071265
YOL135C	MED7	1.57382	4.69913	11.1445	0.000842819	0.00722777
YBR096W	YBR096W	1.24397	4.46771	11.097	0.000864686	0.00739327
YCL027W	FUS1	1.25225	5.33354	11.0019	0.00091018	0.00774713
YMR035W	IMP2	1.68363	2.79258	11.0012	0.000910505	0.00774713
YIL105C	SLM1	1.91588	2.89035	10.9944	0.000913867	0.00775148
YLR212C	TUB4	2.29486	2.65875	10.9829	0.000919584	0.00776573
YDL204W	RTN2	2.34608	3.57101	10.9709	0.000925532	0.00780173
YOL033W	MSE1	1.56512	4.75559	10.9492	0.00093646	0.00786277
YBR169C	SSE2	1.69516	3.25319	10.8459	0.000990172	0.00823175
YGR001C	YGR001C	1.03725	4.98624	10.8272	0.0010002	0.00830241
YDR073W	SNF11	1.49328	7.45475	10.8191	0.00100458	0.00832608
YDR514C	YDR514C	1.73287	4.91961	10.8093	0.0010099	0.00834245
YPR118W	MRI1	1.1325	4.73397	10.8044	0.0010126	0.00834245
YDL027C	YDL027C	1.51056	3.65935	10.8042	0.00101269	0.00834245
YCL040W	GLK1	1.34857	5.20167	10.7028	0.00106976	0.00872007
YNL284C	MRPL10	1.68771	3.70145	10.6651	0.00109177	0.00884647
YPL247C	YPL247C	1.3546	3.38077	10.6561	0.00109707	0.0088739
YKL107W	YKL107W	1.07511	5.15063	10.6531	0.00109889	0.0088739
YBL033C	RIB1	1.75578	2.57237	10.6505	0.0011004	0.0088739
YBR140C	IRA1	1.40623	5.31509	10.6087	0.00112559	0.00904955
YLL022C	HIF1	1.41965	5.47483	10.532	0.00117328	0.00935354
YBR072W	HSP26	2.13056	3.15894	10.519	0.00118154	0.00938603
YDR237W	MRPL7	1.24691	4.45843	10.5174	0.00118253	0.00938603
YBR108W	AIM3	1.0921	5.06654	10.4602	0.00121972	0.00965304
YPL027W	SMA1	1.37493	3.53773	10.3886	0.00126797	0.00997679
YPL222W	FMP40	1.37954	5.13854	10.3779	0.00127531	0.01002
YHR134W	WSS1	1.27793	5.52809	10.3684	0.00128193	0.0100575
YCR068W	ATG15	1.52773	3.32272	10.3599	0.00128785	0.0100894
YLR287C	YLR287C	1.82914	5.88936	10.3288	0.00130973	0.0102313
YKL194C	MST1	1.6168	3.4269	10.3253	0.00131221	0.010236
YJR119C	JHD2	1.79371	5.40648	10.3091	0.00132374	0.0103112
YGL146C	RRT6	1.43408	4.11981	10.2957	0.00133339	0.0103532
YGR168C	YGR168C	1.20342	5.77109	10.2911	0.00133676	0.0103532
YGR043C	NQM1	1.95166	3.78175	10.2215	0.00138811	0.0107204
YOR249C	APC5	1.35599	4.83981	10.1976	0.00140621	0.0108448
YBR115C	LYS2	1.61118	5.0544	10.1931	0.0014097	0.0108563
YOL084W	PHM7	1.64516	3.067	10.1772	0.00142185	0.0109344
YBR167C	POP7	1.91622	2.49338	10.1716	0.00142618	0.0109367
YOL131W	YOL131W	1.56606	3.42392	10.1612	0.00143428	0.0109834
YGR257C	MTM1	1.7574	4.13239	10.1506	0.00144254	0.0110156
YOL098C	YOL098C	1.53833	4.6084	10.0761	0.00150202	0.0114057
YKR066C	CCP1	1.20874	3.78018	10.0449	0.00152774	0.0115526
YJR105W	ADO1	1.91041	7.3975	10.0334	0.00153726	0.0116085
YBL095W	YBL095W	1.36105	5.80604	10.0218	0.00154696	0.0116598
YNL072W	RNH201	0.908291	7.34977	10.0202	0.00154834	0.0116598
YNL004W	HRB1	0.988394	7.24581	9.92348	0.00163183	0.0122545
YGR181W	TIM13	1.26386	4.19711	9.83902	0.00170849	0.012674
YER034W	YER034W	1.61027	3.58673	9.83882	0.00170867	0.012674
YER104W	RTT105	1.1058	4.89234	9.82621	0.00172043	0.0127438
YNL128W	TEP1	1.10999	4.60511	9.80462	0.00174074	0.0128576
YDR229W	IVY1	1.26615	4.40266	9.7894	0.00175521	0.012931
YPL005W	AEP3	2.01719	3.26999	9.78007	0.00176413	0.0129616
YBR215W	HPC2	1.21869	5.09955	9.75688	0.00178653	0.0130866
YMR283C	RIT1	1.35501	3.56225	9.75499	0.00178836	0.0130866
YIL055C	YIL055C	1.3392	3.52856	9.71606	0.00182665	0.0132952
YBR270C	BIT2	1.09559	4.49985	9.675	0.00186792	0.013511
YDR493W	MZM1	1.66675	2.88081	9.66548	0.00187762	0.0135573
YPR161C	SGV1	0.867057	5.68746	9.57434	0.00197316	0.0141718
YDR092W	UBC13	1.24484	5.20577	9.50653	0.00204742	0.0146087
YOR186W	YOR186W	1.47427	3.92255	9.41937	0.00214705	0.0152702
YER143W	DDI1	1.4354	5.69205	9.37342	0.00220154	0.015606
YDL133W	SRF1	1.51595	3.83255	9.36822	0.00220779	0.0156235
YML005W	TRM12	1.05197	6.52283	9.35482	0.002224	0.0157038
YDL142C	CRD1	1.25752	4.28607	9.30807	0.00228147	0.0160263
YHL031C	GOS1	1.39955	3.24568	9.28893	0.00230542	0.0161528
YFL034C-A	RPL22B	1.10887	4.41693	9.28315	0.00231271	0.016183
YAL032C	PRP45	1.91098	4.1605	9.27058	0.00232864	0.0162735
YBR183W	YPC1	1.57204	3.45156	9.24743	0.00235826	0.0164594
YHR061C	GIC1	1.03782	5.07619	9.19872	0.00242184	0.0168198
YNL306W	MRPS18	1.22772	5.23582	9.1984	0.00242227	0.0168198
YPL123C	RNY1	1.9556	2.85302	9.18731	0.00243699	0.0169004
YJL160C	YJL160C	1.44351	5.8834	9.17476	0.00245376	0.016995
YDR451C	YHP1	1.09426	5.77577	9.12417	0.00252255	0.0173829
YBR291C	CTP1	1.09422	4.6511	9.10969	0.0025426	0.0174722
YOL015W	IRC10	0.897893	5.53599	9.10785	0.00254515	0.0174722
YKR061W	KTR2	0.992231	5.63471	9.10533	0.00254866	0.0174742
YBR195C	MSI1	1.2192	5.04433	9.10054	0.00255533	0.0174979
YOR056C	NOB1	0.959128	4.74563	9.06294	0.00260842	0.017839
YDL144C	YDL144C	1.43187	3.68786	9.05767	0.00261595	0.0178456
YGR017W	YGR017W	1.1402	5.8056	9.03417	0.00264979	0.0180182
YDL012C	YDL012C	1.89655	3.79772	9.01752	0.00267404	0.0181059
YGL126W	SCS3	1.43758	4.73524	9.00653	0.00269017	0.0181921
YDL054C	MCH1	1.70153	3.58524	8.97921	0.00273068	0.0184431
YKL022C	CDC16	1.17825	7.60637	8.96901	0.00274597	0.0184679
YDL124W	YDL124W	0.94677	5.22297	8.96545	0.00275134	0.0184679
YPL062W	YPL062W	2.05335	2.53537	8.94027	0.00278951	0.018698
YDR401W	YDR401W	1.15485	4.80377	8.93833	0.00279249	0.018698
YCL049C	YCL049C	1.07592	5.87874	8.93294	0.00280073	0.0187071
YKR039W	GAP1	1.47037	3.17823	8.93028	0.00280481	0.0187114
YHR024C	MAS2	1.61065	5.01987	8.90686	0.00284102	0.0189065
YGR051C	YGR051C	1.16967	6.87194	8.87372	0.00289305	0.0192058
YNL193W	YNL193W	0.802965	6.66416	8.85538	0.00292226	0.019376
YKL067W	YNK1	1.11087	4.31292	8.84346	0.00294141	0.0194555
YDL146W	LDB17	1.15273	4.65328	8.83134	0.00296101	0.0195614
YPL092W	SSU1	0.95815	4.45937	8.81944	0.00298039	0.0196655
YDR528W	HLR1	1.71543	3.19613	8.81434	0.00298872	0.0196923
YDR100W	TVP15	1.72826	2.55468	8.79747	0.00301648	0.0198075
YDR405W	MRP20	1.43056	3.51299	8.76497	0.00307071	0.020115
YIR016W	YIR016W	1.54206	4.07549	8.7336	0.00312399	0.0204148
YBR148W	YSW1	1.40459	4.33064	8.71259	0.0031602	0.0206267
YCR009C	RVS161	1.08062	4.58264	8.70181	0.00317895	0.0207241
YER058W	PET117	1.13461	3.73603	8.69105	0.00319776	0.0208218
YAL062W	GDH3	0.935749	8.57977	8.68828	0.00320263	0.0208286
YOL152W	FRE7	1.39494	8.03801	8.67805	0.00322065	0.0208958
YHR001W-A	QCR10	1.80002	2.58045	8.67221	0.00323099	0.020913
YIL102C	YIL102C	0.97118	5.31034	8.65904	0.00325442	0.0210396
YJL065C	DLS1	1.41525	2.88195	8.6509	0.003269	0.0210837
YPL140C	MKK2	1.17723	4.33358	8.62032	0.00332433	0.0213645
YLR270W	DCS1	1.33473	3.10324	8.60815	0.00334662	0.0214772
YHR048W	YHK8	0.859733	8.27773	8.57876	0.00340107	0.0217038
YDR315C	IPK1	1.41409	2.80691	8.53782	0.00347842	0.0221454
YHR139C-A	YHR139C-A	1.02821	5.33491	8.52544	0.00350217	0.0222705
YDL215C	GDH2	0.845542	5.37309	8.50528	0.00354118	0.022466
YPR100W	MRPL51	0.997594	5.25314	8.46187	0.00362668	0.0229549
YNL099C	OCA1	1.2804	4.16254	8.459	0.00363242	0.0229645
YHR029C	YHI9	0.90732	5.99982	8.43816	0.00367428	0.0232021
YKL141W	SDH3	1.58521	3.2586	8.43155	0.00368765	0.0232362
YGL012W	ERG4	1.04401	4.99168	8.43127	0.00368822	0.0232362
YGR193C	PDX1	1.48381	4.62345	8.42215	0.00370677	0.023326
YJL041W	NSP1	1.33966	5.09783	8.41564	0.00372007	0.0233827
YGL081W	YGL081W	1.0103	4.16496	8.39208	0.0037686	0.0236604
YGR026W	YGR026W	0.918015	4.81952	8.35112	0.00385451	0.0241104
YDR379W	RGA2	1.18968	5.25146	8.33655	0.00388553	0.0242544
YMR165C	PAH1	1.20622	6.03317	8.32895	0.00390183	0.0243283
YNL026W	SAM50	1.64093	4.70542	8.31766	0.00392614	0.0244518
YLR348C	DIC1	0.909855	5.23573	8.31196	0.00393849	0.0245007
YPL046C	ELC1	1.20295	4.64815	8.30346	0.00395697	0.0245875
YGR247W	CPD1	1.97723	3.33419	8.28889	0.00398884	0.0247572
YDR476C	YDR476C	0.829076	5.72769	8.27946	0.0040096	0.0248577
YFL051C	YFL051C	1.04807	5.28959	8.27025	0.00402999	0.0249557
YBL058W	SHP1	0.955079	4.53911	8.25607	0.00406159	0.0251227
YKL026C	GPX1	1.39578	3.40029	8.24314	0.00409063	0.0252414
YDR453C	TSA2	1.41386	4.6132	8.23927	0.00409935	0.0252414
YBR091C	TIM12	1.39825	5.23029	8.21474	0.00415515	0.025556
YJL047C	RTT101	0.911803	4.63827	8.21249	0.00416031	0.0255589
YNL078W	NIS1	1.34557	5.93578	8.1937	0.00420361	0.0257958
YLR388W	RPS29A	1.07831	4.48493	8.17666	0.00424328	0.0259805
YKR067W	GPT2	1.47281	3.50619	8.16912	0.00426095	0.0260301
YNR075W	COS10	1.45564	3.58687	8.14519	0.00431755	0.0263462
YMR299C	DYN3	1.14215	4.64036	8.13329	0.00434599	0.0264062
YMR312W	ELP6	0.978317	5.57544	8.13313	0.00434635	0.0264062
YOR347C	PYK2	1.79727	2.55658	8.13295	0.0043468	0.0264062
YJL102W	MEF2	1.69655	2.31779	8.12297	0.00437079	0.0265223
YOR120W	GCY1	1.25099	3.68324	8.1057	0.00441263	0.0267165
YOL147C	PEX11	1.39317	4.60199	8.07548	0.00448681	0.0271053
YGR058W	PEF1	1.50164	3.45325	8.07245	0.00449432	0.0271057
YGR086C	PIL1	1.0574	6.72373	8.06612	0.00451005	0.0271057
YHR132W-A	IGO2	1.24825	3.45261	8.06542	0.0045118	0.0271057
YAL004W	YAL004W	0.941079	11.4985	8.02334	0.00461784	0.0276207
YNL278W	CAF120	1.13924	4.80408	8.02123	0.00462323	0.0276225
YBL035C	POL12	0.996063	4.97204	8.01124	0.00464878	0.0277447
YJR111C	YJR111C	1.69769	2.48481	8.00405	0.00466729	0.0277966
YDL107W	MSS2	0.938245	4.38209	7.98988	0.00470397	0.0279208
YKL020C	SPT23	1.49457	2.32128	7.96872	0.00475926	0.0281568
YNL017C	YNL017C	1.34893	2.95718	7.9625	0.00477564	0.028223
YHL019C	APM2	0.913867	5.80288	7.9453	0.00482125	0.0284616
YDL080C	THI3	1.26565	4.51235	7.93027	0.00486144	0.0286367
YMR148W	OSW5	1.27332	4.37268	7.90362	0.0049336	0.0289989
YDR119W	VBA4	1.22824	4.59493	7.88584	0.00498233	0.0292221
YMR151W	YIM2	1.04212	5.26801	7.88295	0.00499031	0.0292374
YFL016C	MDJ1	1.12141	3.57133	7.87876	0.00500187	0.0292622
YIR018W	YAP5	1.53452	4.00894	7.86729	0.0050337	0.0293268
YGR009C	SEC9	0.977248	4.32968	7.8505	0.00508066	0.0295439
YMR029C	FAR8	1.19562	3.07068	7.847	0.00509052	0.0295696
YGL208W	SIP2	0.950566	4.47808	7.82587	0.00515037	0.0298217
YNL042W	BOP3	0.997001	4.11742	7.81597	0.00517865	0.0299535
YNL144W-A	YNL144W-A	0.945109	6.02707	7.80641	0.00520612	0.0300804
YJR095W	SFC1	1.44582	4.67733	7.77928	0.00528488	0.0304707
YLR437C	DIF1	1.11612	4.69308	7.76269	0.00533366	0.0306869
YLR132C	USB1	1.33891	4.43715	7.75483	0.00535691	0.0307881
YLR174W	IDP2	1.43238	3.20763	7.7489	0.00537452	0.030847
YGR255C	COQ6	1.39008	3.45516	7.74756	0.00537851	0.030847
YEL030W	ECM10	1.4326	3.43986	7.71114	0.00548809	0.0313575
YGL044C	RNA15	1.25017	3.97924	7.63712	0.00571791	0.0325191
YLR260W	LCB5	1.35026	5.13009	7.60386	0.00582436	0.0330553
YOR161C-C	YOR161C-C	1.26237	3.34367	7.59261	0.00586081	0.0331929
YDR215C	YDR215C	1.72416	5.11219	7.57571	0.00591601	0.0334359
YLR107W	REX3	1.21623	4.6097	7.5603	0.00596682	0.0336633
YMR195W	ICY1	1.51863	2.49865	7.55975	0.00596863	0.0336633
YNL254C	RTC4	1.04866	5.36953	7.54281	0.00602499	0.0338158
YDL020C	RPN4	1.26131	4.31592	7.53813	0.00604067	0.0338589
YOR273C	TPO4	1.21209	3.04724	7.50519	0.00615215	0.0342716
YMR041C	ARA2	0.933432	4.88991	7.50335	0.00615843	0.0342716
YIL036W	CST6	1.25446	3.3341	7.46949	0.00627535	0.0348315
YMR073C	IRC21	1.16812	4.23643	7.46865	0.00627825	0.0348315
YDL024C	DIA3	1.30662	3.02406	7.4497	0.00634471	0.0351643
YGL045W	RIM8	1.13512	3.69649	7.4361	0.00639281	0.035287
YPL133C	RDS2	1.4132	2.90524	7.43304	0.00640369	0.0353112
YKL148C	SDH1	1.54427	2.5281	7.42778	0.00642245	0.0353788
YGR048W	UFD1	1.44544	4.4913	7.4231	0.00643918	0.0353992
YER038W-A	YER038W-A	0.967438	7.0508	7.39031	0.00655762	0.0359838
YGR166W	TRS65	0.834304	5.01044	7.37295	0.00662124	0.036217
YOR053W	YOR053W	0.770341	7.76594	7.36695	0.00664337	0.0363015
YER095W	RAD51	1.40618	4.33856	7.34566	0.0067225	0.0366162
YDL057W	YDL057W	1.83764	2.62669	7.34421	0.0067279	0.0366162
YPL088W	YPL088W	1.11961	4.10555	7.32948	0.00678329	0.0368532
YDR411C	DFM1	1.10451	4.25707	7.32884	0.00678567	0.0368532
YMR250W	GAD1	1.11678	3.77581	7.32571	0.00679752	0.0368532
YDR057W	YOS9	1.18624	4.52721	7.32053	0.00681715	0.0368808
YPL222C-A	YPL222C-A	1.15107	7.97872	7.32051	0.00681721	0.0368808
YDR478W	SNM1	0.907921	5.05773	7.30502	0.00687624	0.0371631
YDR304C	CPR5	0.851067	5.52654	7.29732	0.00690574	0.0372485
YHR049W	FSH1	0.6882	6.64596	7.29058	0.00693172	0.0373516
YOR030W	DFG16	1.16608	3.59294	7.28251	0.00696291	0.0374454
YLR121C	YPS3	0.84429	9.36171	7.28033	0.00697136	0.0374538
YPL215W	CBP3	1.15359	3.47913	7.27845	0.00697867	0.0374561
YKL133C	YKL133C	1.01174	3.77934	7.263	0.00703895	0.0376681
YKL114C	APN1	0.792341	5.04847	7.23491	0.00714994	0.0381594
YLR283W	YLR283W	1.13972	3.52095	7.22063	0.00720702	0.0384163
YJL206C	YJL206C	1.27961	3.07712	7.20239	0.00728064	0.0387707
YML090W	YML090W	1.1094	4.55098	7.19779	0.00729932	0.0388321
YOR115C	TRS33	0.918115	4.31798	7.19212	0.00732244	0.038917
YDR530C	APA2	1.2458	3.42329	7.1577	0.0074643	0.0395164
YPR167C	MET16	0.935537	4.25136	7.1498	0.00749725	0.0396523
YIR037W	HYR1	1.24783	2.98625	7.11497	0.00764431	0.0402344
YHR104W	GRE3	1.2961	3.51377	7.11233	0.00765555	0.0402546
YDR512C	EMI1	0.828067	5.75998	7.08521	0.00777227	0.0407894
YLR213C	CRR1	0.923126	4.87622	7.03174	0.00800774	0.0418635
YGR244C	LSC2	0.764411	4.85296	7.0258	0.00803435	0.0419623
YIR008C	PRI1	1.21304	3.58032	7.01378	0.00808846	0.0422044
YOR028C	CIN5	1.48006	3.31492	7.00821	0.00811369	0.0422145
YPL223C	GRE1	0.772911	5.76069	6.9771	0.00825593	0.0429134
YML131W	YML131W	1.50924	2.64527	6.96399	0.00831665	0.0431878
YKR031C	SPO14	1.47193	2.85273	6.94591	0.00840111	0.0435847
YLR099W-A	YLR099W-A	1.29049	3.27771	6.9415	0.00842187	0.0436508
YNL274C	GOR1	1.04412	3.34917	6.92311	0.00850888	0.0440598
YDR230W	YDR230W	0.965717	8.63848	6.91366	0.00855395	0.0441251
YPR036W-A	YPR036W-A	1.15666	3.36831	6.88974	0.00866917	0.0446348
YGL062W	PYC1	1.4273	4.08916	6.88528	0.00869084	0.0446423
YDR408C	ADE8	0.793453	5.79359	6.87254	0.008753	0.0448963
YDR258C	HSP78	1.42002	3.77632	6.86736	0.00877842	0.0449842
YJL139C	YUR1	0.97042	4.95	6.85603	0.00883424	0.0451531
YDR165W	TRM82	0.933871	5.09245	6.85411	0.00884375	0.0451531
YDR516C	EMI2	0.96461	4.16314	6.85244	0.00885201	0.0451531
YIL061C	SNP1	1.6061	2.78085	6.81894	0.00901962	0.0458315
YPR034W	ARP7	1.10888	4.08369	6.81579	0.00903553	0.0458694
YPL180W	TCO89	0.84642	4.44493	6.8092	0.00906893	0.045996
YDR130C	FIN1	1.30196	3.37854	6.78125	0.00921206	0.046635
YMR252C	YMR252C	1.62865	2.97036	6.77406	0.0092492	0.0467794
YDR460W	TFB3	0.952399	4.57024	6.74731	0.00938889	0.0472453
YMR119W	ASI1	1.2686	3.49474	6.73304	0.00946429	0.0475576
YKL160W	ELF1	1.21736	6.73257	6.71471	0.00956209	0.0479659
YER033C	ZRG8	1.32648	2.98368	6.71286	0.00957201	0.0479659
YLR128W	DCN1	1.42089	2.37303	6.70511	0.00961368	0.0480861
YOL144W	NOP8	0.928322	9.28266	6.67837	0.00975901	0.0487234
YBR280C	SAF1	1.24006	5.14889	6.66297	0.00984368	0.049056
YBR286W	APE3	0.818778	5.29102	6.66126	0.00985312	0.0490561
YNL062C	GCD10	1.33226	4.84121	6.6597	0.00986174	0.0490561
YLR123C	YLR123C	1.13727	3.26087	6.65274	0.00990033	0.0491533
YOR164C	GET4	0.785945	5.09279	6.64294	0.00995495	0.0492942
YOL058W	ARG1	0.666045	7.13143	6.63291	0.0100112	0.0494825
YMR149W	SWP1	1.14014	3.95155	6.62272	0.0100686	0.0496761
YPL148C	PPT2	0.955467	5.02859	6.62018	0.0100829	0.0497017

## Sheet: glucose_Ca2+ common
YMR284W
YOR131C
YIL114C
YDR169C-A

## Sheet: Na+_Ca2+ common
YMR319C
YMR316C-A
YBR226C
YIL105W-A
YDL025W-A
YBL025W
YML101C
YMR141C
YBR203W
YGR248W
YMR247W-A
YLR195C
YFL011W
YGR163W
YOL083C-A
YER188W
YHR094C
YDR186C
YBR007C
YJL132W
YLL019W-A
YDR055W
YOR274W
YNR063W
YBL006C
YPR171W
YOR289W
YCL038C
YER038C
YBR032W
YMR063W
YMR133W
YFR036W
YLR332W
YKL066W
YLR393W
YPL157W
YHR194W
YDR338C
YMR187C
YDL120W
YIL106W
YNL012W
YER147C
YDL211C
YKL090W
YLR272C
YGR226C
YPL068C
YGR223C
YMR173W-A
YOR235W
YOR125C
YPL023C
YKL116C
YNL323W
YGL211W
YMR021C
YBR288C
YJL136W-A
YDL220C
YJL133W
YNR048W
YFL015C
YML053C
YHR199C-A
YER086W
YNL073W
YNL316C
YDR178W
YKL186C
YDR261C
YLR297W
YGL130W
YBR059C
YMR036C
YLR070C
YNL176C
YLR376C
YPR128C
YER089C
YKL027W
YPL169C
YGR191W
YBR126C
YDR371W
YGL113W
YLR164W
YDR058C
YLR284C
YDL108W
YHL040C
YGL128C
YOR202W
YBR001C
YMR028W
YBR076W
YMR155W
YOR227W
YHR033W
YFR017C
YBR163W
YOL107W
YNL037C
YLR209C
YLR372W
YLR240W
YGR171C
YMR264W
YMR052W
YAR007C
